# Supplementary material for: catena-Poly[copper(I)-bis­[μ-3-(1H-imidazol-2-yl)pyridine]-copper(I)-di-μ-iodido]
Source: Acta Crystallogr Sect E Struct Rep Online. 2011 Aug 27;67(Pt 9):m1288. doi: 10.1107/S1600536811033605 (PMC3200664; doi:10.1107/S1600536811033605)
Supplement: Supplementary file 1 [file e-67-m1288-sup1.cif]

##############################################################################
#                                                                            #
# This CIF contains the data in a paper accepted for publication in          #
# Acta Crystallographica Section E. It conforms to the requirements of       #
# Notes for Authors for Acta Crystallographica Section E, and has been       #
# peer reviewed under the auspices of the IUCr Commission on Journals.       #
#                                                                            #
# Full details of the Crystallographic Information File format               #
# are given in the paper "The Crystallographic Information File (CIF):       #
# a New Standard Archive File for Crystallography" by S. R. Hall, F. H.      #
# Allen and I. D. Brown [Acta Cryst. (1991), A47, 655-685].                  #
#                                                                            #
# The current version of the core CIF dictionary is obtainable from          #
# ftp://ftp.iucr.org/pub/cif_core.dic.                                       #
#                                                                            #
# Software is freely available for graphical display of the structure(s)     #
# in this CIF. For information consult the CIF software page                 #
# http://www.iucr.org/resources/cif/software.                                #
#                                                                            #
# This file may be used for bona fide research purposes within the           #
# scientific community so long as proper attribution is given to the journal # 
# article from which it was obtained.                                        #
#                                                                            #
##############################################################################
data_I
_audit_creation_method     SHELXL-97
_chemical_name_systematic
;
<i>catena</i>-Poly[copper(I)-bis[\m-3-(1<i>H</i>-imidazol-2-yl)pyridine]-
copper(I)-di-\m-iodido]
;
_chemical_name_common     ?
_chemical_formula_moiety     'C16 H14 Cu2 I2 N6'
_chemical_formula_sum     'C16 H14 Cu2 I2 N6'
_chemical_formula_iupac     '[Cu2 I2 (C8 H7 N3)2]'
_chemical_formula_weight     671.22
_chemical_melting_point     ?
_symmetry_cell_setting     triclinic
_symmetry_space_group_name_H-M     'P-1'
_symmetry_space_group_name_Hall     '-P 1'
loop_
    _symmetry_equiv_pos_as_xyz
    'x, y, z'
    '-x, -y, -z'
_cell_length_a     8.141(3)
_cell_length_b     8.306(3)
_cell_length_c     8.816(5)
_cell_angle_alpha     114.683(6)
_cell_angle_beta     101.989(5)
_cell_angle_gamma     108.258(4)
_cell_volume     473.1(4)
_cell_formula_units_Z     1
_cell_measurement_reflns_used     1252
_cell_measurement_theta_min     2.76
_cell_measurement_theta_max     26.84
_cell_measurement_temperature     298(2)
_exptl_crystal_description     Block
_exptl_crystal_colour     Yellow
_exptl_crystal_size_max     0.35
_exptl_crystal_size_mid     0.32
_exptl_crystal_size_min     0.30
_exptl_crystal_density_diffrn     2.356
_exptl_crystal_density_meas     ?
_exptl_crystal_density_method     'not measured'
_exptl_crystal_F_000     316
_exptl_absorpt_coefficient_mu     5.523
_exptl_absorpt_correction_type     multi-scan
_exptl_absorpt_process_details     '(APEX2; Bruker, 2004)'
_exptl_absorpt_correction_T_min     0.2481
_exptl_absorpt_correction_T_max     0.2881
_exptl_special_details     ?
_diffrn_ambient_temperature     298(2)
_diffrn_radiation_type     MoK\a
_diffrn_radiation_wavelength     0.71073
_diffrn_radiation_source     'fine-focus sealed tube'
_diffrn_radiation_monochromator     graphite
_diffrn_measurement_device_type     'Bruker SMART APEXII CCD area-detector'
_diffrn_measurement_method     '\f and \w scans'
_diffrn_detector_area_resol_mean     ?
_diffrn_reflns_number     2452
_diffrn_reflns_av_R_equivalents     0.0177
_diffrn_reflns_av_sigmaI/netI     0.0353
_diffrn_reflns_theta_min     2.76
_diffrn_reflns_theta_max     25.24
_diffrn_reflns_theta_full     25.24
_diffrn_measured_fraction_theta_max     0.984
_diffrn_measured_fraction_theta_full     0.984
_diffrn_reflns_limit_h_min     -8
_diffrn_reflns_limit_h_max     9
_diffrn_reflns_limit_k_min     -9
_diffrn_reflns_limit_k_max     5
_diffrn_reflns_limit_l_min     -10
_diffrn_reflns_limit_l_max     10
_diffrn_standards_number     ?
_diffrn_standards_interval_count     ?
_diffrn_standards_interval_time     ?
_diffrn_standards_decay_%     ?
_refine_special_details
;
 Refinement of F^2^ against ALL reflections.  The weighted R-factor wR and
 goodness of fit S are based on F^2^, conventional R-factors R are based
 on F, with F set to zero for negative F^2^. The threshold expression of
 F^2^ > 2sigma(F^2^) is used only for calculating R-factors(gt) etc. and is
 not relevant to the choice of reflections for refinement.  R-factors based
 on F^2^ are statistically about twice as large as those based on F, and R-
 factors based on ALL data will be even larger.
;
_reflns_number_total     1682
_reflns_number_gt     1506
_reflns_threshold_expression     I>2\s(I)
_refine_ls_structure_factor_coef     Fsqd
_refine_ls_matrix_type     full
_refine_ls_R_factor_all     0.0359
_refine_ls_R_factor_gt     0.0313
_refine_ls_wR_factor_gt     0.0753
_refine_ls_wR_factor_ref     0.0800
_refine_ls_goodness_of_fit_ref     1.061
_refine_ls_restrained_S_all     1.061
_refine_ls_number_reflns     1682
_refine_ls_number_parameters     118
_refine_ls_number_restraints     0
_refine_ls_hydrogen_treatment     constr
_refine_ls_weighting_scheme     calc
_refine_ls_weighting_details
         'calc w=1/[\s^2^(Fo^2^)+(0.0418P)^2^+0.3135P] where P=(Fo^2^+2Fc^2^)/3'
_atom_sites_solution_hydrogens     geom
_atom_sites_solution_primary     direct
_atom_sites_solution_secondary     difmap
_refine_ls_shift/su_max     0.001
_refine_ls_shift/su_mean     0.000
_refine_diff_density_max     0.862
_refine_diff_density_min     -0.687
_refine_ls_extinction_method     none
_refine_ls_extinction_coef     ?
loop_
    _atom_type_symbol
    _atom_type_description
    _atom_type_scat_dispersion_real
    _atom_type_scat_dispersion_imag
    _atom_type_scat_source
    'C' 'C' 0.0033 0.0016
                         'International Tables Vol C Tables 4.2.6.8 and 6.1.1.4'
    'H' 'H' 0.0000 0.0000
                         'International Tables Vol C Tables 4.2.6.8 and 6.1.1.4'
    'Cu' 'Cu' 0.3201 1.2651
                         'International Tables Vol C Tables 4.2.6.8 and 6.1.1.4'
    'I' 'I' -0.4742 1.8119
                         'International Tables Vol C Tables 4.2.6.8 and 6.1.1.4'
    'N' 'N' 0.0061 0.0033
                         'International Tables Vol C Tables 4.2.6.8 and 6.1.1.4'
_computing_data_collection     'APEX2 (Bruker, 2004)'
_computing_cell_refinement     'APEX2 (Bruker, 2004)'
_computing_data_reduction     'APEX2 (Bruker, 2004)'
_computing_structure_solution     'SHELXS97 (Sheldrick, 2008)'
_computing_structure_refinement     'SHELXL97 (Sheldrick, 2008)'
_computing_molecular_graphics
                       'ORTEPIII (Burnett & Johnson, 1996); PLATON (Spek, 2009)'
_computing_publication_material     'SHELXL97 (Sheldrick, 2008)'
loop_
    _atom_site_type_symbol
    _atom_site_label
    _atom_site_fract_x
    _atom_site_fract_y
    _atom_site_fract_z
    _atom_site_U_iso_or_equiv
    _atom_site_adp_type
    _atom_site_calc_flag
    _atom_site_refinement_flags
    _atom_site_occupancy
    _atom_site_symmetry_multiplicity
    _atom_site_disorder_assembly
    _atom_site_disorder_group
    I I1 -0.63541(5) 0.55664(5) -0.19170(4) 0.03979(15) Uani d . 1 1 . .
    Cu Cu1 -0.29230(10) 0.58503(11) -0.03571(10) 0.0494(2) Uani d . 1 1 . .
    N N1 -0.1172(6) 0.8746(7) 0.1128(6) 0.0359(10) Uani d . 1 1 . .
    N N2 0.0984(6) 1.1683(7) 0.3412(6) 0.0410(10) Uani d . 1 1 . .
    H H2 0.1990 1.2584 0.4362 0.049 Uiso calc R 1 1 . .
    C C5 0.2418(7) 0.9476(8) 0.4986(7) 0.0387(12) Uani d . 1 1 . .
    H H5 0.2385 1.0553 0.5891 0.046 Uiso calc R 1 1 . .
    C C6 0.3354(7) 0.8513(9) 0.5428(7) 0.0398(12) Uani d . 1 1 . .
    H H6 0.3934 0.8906 0.6634 0.048 Uiso calc R 1 1 . .
    C C7 0.3418(7) 0.6968(8) 0.4067(7) 0.0379(12) Uani d . 1 1 . .
    H H7 0.4039 0.6317 0.4384 0.045 Uiso calc R 1 1 . .
    C C3 0.0440(7) 0.9714(7) 0.2574(7) 0.0329(11) Uani d . 1 1 . .
    C C1 -0.1648(7) 1.0191(8) 0.1087(7) 0.0371(12) Uani d . 1 1 . .
    H H1 -0.2713 0.9951 0.0220 0.044 Uiso calc R 1 1 . .
    C C2 -0.0336(8) 1.2007(8) 0.2495(7) 0.0414(13) Uani d . 1 1 . .
    H H2A -0.0330 1.3221 0.2781 0.050 Uiso calc R 1 1 . .
    C C4 0.1521(7) 0.8819(7) 0.3165(7) 0.0324(11) Uani d . 1 1 . .
    C C8 0.1698(7) 0.7266(7) 0.1884(7) 0.0343(11) Uani d . 1 1 . .
    H H8 0.1135 0.6846 0.0668 0.041 Uiso calc R 1 1 . .
    N N3 0.2635(6) 0.6336(6) 0.2299(6) 0.0364(10) Uani d . 1 1 . .
loop_
    _atom_site_aniso_label
    _atom_site_aniso_U_11
    _atom_site_aniso_U_22
    _atom_site_aniso_U_33
    _atom_site_aniso_U_12
    _atom_site_aniso_U_13
    _atom_site_aniso_U_23
    I1 0.0394(2) 0.0415(2) 0.0382(2) 0.02226(17) 0.01033(16) 0.01990(18)
    Cu1 0.0506(4) 0.0349(4) 0.0442(4) 0.0235(3) 0.0051(3) 0.0086(3)
    N1 0.035(2) 0.038(3) 0.037(2) 0.020(2) 0.0167(19) 0.018(2)
    N2 0.039(2) 0.034(3) 0.042(3) 0.015(2) 0.013(2) 0.016(2)
    C5 0.036(3) 0.039(3) 0.038(3) 0.016(2) 0.018(2) 0.016(3)
    C6 0.039(3) 0.051(3) 0.030(3) 0.021(3) 0.014(2) 0.020(3)
    C7 0.034(3) 0.040(3) 0.045(3) 0.017(2) 0.016(2) 0.026(3)
    C3 0.033(3) 0.030(3) 0.035(3) 0.016(2) 0.015(2) 0.014(2)
    C1 0.039(3) 0.039(3) 0.040(3) 0.023(3) 0.017(2) 0.022(3)
    C2 0.053(3) 0.036(3) 0.050(3) 0.028(3) 0.026(3) 0.025(3)
    C4 0.030(2) 0.027(3) 0.037(3) 0.013(2) 0.015(2) 0.013(2)
    C8 0.033(3) 0.032(3) 0.033(3) 0.018(2) 0.011(2) 0.011(2)
    N3 0.033(2) 0.034(2) 0.039(2) 0.017(2) 0.0118(19) 0.016(2)
_geom_special_details
;
 All esds (except the esd in the dihedral angle between two l.s. planes)
 are estimated using the full covariance matrix.  The cell esds are taken
 into account individually in the estimation of esds in distances, angles
 and torsion angles; correlations between esds in cell parameters are only
 used when they are defined by crystal symmetry.  An approximate (isotropic)
 treatment of cell esds is used for estimating esds involving l.s. planes.
;
loop_
    _geom_bond_atom_site_label_1
    _geom_bond_atom_site_label_2
    _geom_bond_site_symmetry_2
    _geom_bond_distance
    _geom_bond_publ_flag
    I1 Cu1 . 2.7331(12) ?
    I1 Cu1 2_465 2.7887(14) ?
    Cu1 N1 . 1.994(4) ?
    Cu1 N3 2_565 2.030(4) ?
    Cu1 I1 2_465 2.7887(14) ?
    N1 C3 . 1.335(6) ?
    N1 C1 . 1.384(7) ?
    N2 C3 . 1.348(7) ?
    N2 C2 . 1.372(7) ?
    N2 H2 . 0.8600 ?
    C5 C6 . 1.376(8) ?
    C5 C4 . 1.392(7) ?
    C5 H5 . 0.9300 ?
    C6 C7 . 1.368(8) ?
    C6 H6 . 0.9300 ?
    C7 N3 . 1.345(7) ?
    C7 H7 . 0.9300 ?
    C3 C4 . 1.464(7) ?
    C1 C2 . 1.353(7) ?
    C1 H1 . 0.9300 ?
    C2 H2A . 0.9300 ?
    C4 C8 . 1.388(7) ?
    C8 N3 . 1.342(6) ?
    C8 H8 . 0.9300 ?
    N3 Cu1 2_565 2.030(4) ?
loop_
    _geom_angle_atom_site_label_1
    _geom_angle_atom_site_label_2
    _geom_angle_atom_site_label_3
    _geom_angle_site_symmetry_1
    _geom_angle_site_symmetry_3
    _geom_angle
    _geom_angle_publ_flag
    Cu1 I1 Cu1 . 2_465 79.47(3) ?
    N1 Cu1 N3 . 2_565 127.88(17) ?
    N1 Cu1 I1 . . 105.56(12) ?
    N3 Cu1 I1 2_565 . 106.58(12) ?
    N1 Cu1 I1 . 2_465 109.74(13) ?
    N3 Cu1 I1 2_565 2_465 103.36(13) ?
    I1 Cu1 I1 . 2_465 100.53(3) ?
    C3 N1 C1 . . 105.7(4) ?
    C3 N1 Cu1 . . 128.9(4) ?
    C1 N1 Cu1 . . 123.9(3) ?
    C3 N2 C2 . . 108.5(4) ?
    C3 N2 H2 . . 125.7 ?
    C2 N2 H2 . . 125.7 ?
    C6 C5 C4 . . 119.1(5) ?
    C6 C5 H5 . . 120.4 ?
    C4 C5 H5 . . 120.4 ?
    C7 C6 C5 . . 119.0(5) ?
    C7 C6 H6 . . 120.5 ?
    C5 C6 H6 . . 120.5 ?
    N3 C7 C6 . . 123.8(5) ?
    N3 C7 H7 . . 118.1 ?
    C6 C7 H7 . . 118.1 ?
    N1 C3 N2 . . 110.0(4) ?
    N1 C3 C4 . . 126.1(5) ?
    N2 C3 C4 . . 123.8(4) ?
    C2 C1 N1 . . 110.0(5) ?
    C2 C1 H1 . . 125.0 ?
    N1 C1 H1 . . 125.0 ?
    C1 C2 N2 . . 105.7(5) ?
    C1 C2 H2A . . 127.2 ?
    N2 C2 H2A . . 127.2 ?
    C8 C4 C5 . . 117.6(5) ?
    C8 C4 C3 . . 119.7(5) ?
    C5 C4 C3 . . 122.6(5) ?
    N3 C8 C4 . . 123.8(5) ?
    N3 C8 H8 . . 118.1 ?
    C4 C8 H8 . . 118.1 ?
    C8 N3 C7 . . 116.6(4) ?
    C8 N3 Cu1 . 2_565 121.6(3) ?
    C7 N3 Cu1 . 2_565 121.8(4) ?
loop_
    _geom_torsion_atom_site_label_1
    _geom_torsion_atom_site_label_2
    _geom_torsion_atom_site_label_3
    _geom_torsion_atom_site_label_4
    _geom_torsion_site_symmetry_1
    _geom_torsion_site_symmetry_2
    _geom_torsion_site_symmetry_3
    _geom_torsion_site_symmetry_4
    _geom_torsion
    _geom_torsion_publ_flag
    Cu1 I1 Cu1 N1 2_465 . . . -114.10(13) ?
    Cu1 I1 Cu1 N3 2_465 . . 2_565 107.49(14) ?
    Cu1 I1 Cu1 I1 2_465 . . 2_465 0.0 ?
    N3 Cu1 N1 C3 2_565 . . . -78.1(5) ?
    I1 Cu1 N1 C3 . . . . 155.6(4) ?
    I1 Cu1 N1 C3 2_465 . . . 48.1(4) ?
    N3 Cu1 N1 C1 2_565 . . . 117.9(4) ?
    I1 Cu1 N1 C1 . . . . -8.4(4) ?
    I1 Cu1 N1 C1 2_465 . . . -115.9(4) ?
    C4 C5 C6 C7 . . . . 1.7(8) ?
    C5 C6 C7 N3 . . . . 0.9(8) ?
    C1 N1 C3 N2 . . . . -0.6(5) ?
    Cu1 N1 C3 N2 . . . . -166.8(3) ?
    C1 N1 C3 C4 . . . . -178.7(5) ?
    Cu1 N1 C3 C4 . . . . 15.0(7) ?
    C2 N2 C3 N1 . . . . 1.0(6) ?
    C2 N2 C3 C4 . . . . 179.2(5) ?
    C3 N1 C1 C2 . . . . -0.1(6) ?
    Cu1 N1 C1 C2 . . . . 167.1(3) ?
    N1 C1 C2 N2 . . . . 0.6(6) ?
    C3 N2 C2 C1 . . . . -1.0(6) ?
    C6 C5 C4 C8 . . . . -3.0(7) ?
    C6 C5 C4 C3 . . . . 177.8(5) ?
    N1 C3 C4 C8 . . . . 39.7(7) ?
    N2 C3 C4 C8 . . . . -138.2(5) ?
    N1 C3 C4 C5 . . . . -141.1(5) ?
    N2 C3 C4 C5 . . . . 41.0(7) ?
    C5 C4 C8 N3 . . . . 1.9(7) ?
    C3 C4 C8 N3 . . . . -178.9(4) ?
    C4 C8 N3 C7 . . . . 0.6(7) ?
    C4 C8 N3 Cu1 . . . 2_565 -177.5(4) ?
    C6 C7 N3 C8 . . . . -2.1(7) ?
    C6 C7 N3 Cu1 . . . 2_565 176.0(4) ?
loop_
    _geom_hbond_atom_site_label_D
    _geom_hbond_atom_site_label_H
    _geom_hbond_atom_site_label_A
    _geom_hbond_site_symmetry_A
    _geom_hbond_distance_DH
    _geom_hbond_distance_HA
    _geom_hbond_distance_DA
    _geom_hbond_angle_DHA
    N2 H2 I1 1_666 0.86 2.83 3.588(5) 148.3
_iucr_refine_instructions_details
;
TITL Cu in P-1
CELL  0.71073    8.1410    8.3060    8.8160   114.683   101.989   108.258
ZERR  2           0.0030    0.0030    0.0050     0.006     0.005     0.004
LATT 1
SFAC C  H  Cu I  N
UNIT 16  14  2  2  6
L.S. 50
omit -3 50.5
size 0.35 0.32 0.30
ACTA
BOND $H
FMAP 2
PLAN -5
HTAB N2  I1_$1
eqiv $1  1+x, 1+y, 1+z
CONF
TEMP    25
WGHT    0.041800    0.313500
FVAR       0.22675
I1    4   -0.635408    0.556643   -0.191696    11.00000    0.03942    0.04154 =
         0.03818    0.01990    0.01033    0.02226
CU1   3   -0.292301    0.585028   -0.035706    11.00000    0.05058    0.03486 =
         0.04420    0.00865    0.00514    0.02347
N1    5   -0.117225    0.874584    0.112815    11.00000    0.03469    0.03795 =
         0.03742    0.01780    0.01669    0.01977
N2    5    0.098428    1.168288    0.341206    11.00000    0.03861    0.03402 =
         0.04241    0.01571    0.01275    0.01507
AFIX  43
H2    2    0.199010    1.258450    0.436179    11.00000   -1.20000
AFIX   0
C5    1    0.241832    0.947640    0.498551    11.00000    0.03563    0.03894 =
         0.03787    0.01606    0.01751    0.01612
AFIX  43
H5    2    0.238550    1.055303    0.589052    11.00000   -1.20000
AFIX   0
C6    1    0.335396    0.851262    0.542780    11.00000    0.03920    0.05097 =
         0.02990    0.02043    0.01436    0.02123
AFIX  43
H6    2    0.393412    0.890569    0.663379    11.00000   -1.20000
AFIX   0
C7    1    0.341815    0.696785    0.406747    11.00000    0.03432    0.03958 =
         0.04509    0.02571    0.01639    0.01699
AFIX  43
H7    2    0.403934    0.631676    0.438406    11.00000   -1.20000
AFIX   0
C3    1    0.043964    0.971364    0.257415    11.00000    0.03259    0.02965 =
         0.03541    0.01381    0.01539    0.01579
C1    1   -0.164763    1.019137    0.108734    11.00000    0.03924    0.03926 =
         0.03995    0.02217    0.01716    0.02257
AFIX  43
H1    2   -0.271253    0.995097    0.021982    11.00000   -1.20000
AFIX   0
C2    1   -0.033561    1.200668    0.249510    11.00000    0.05274    0.03604 =
         0.04960    0.02483    0.02620    0.02838
AFIX  43
H2A   2   -0.032997    1.322089    0.278128    11.00000   -1.20000
AFIX   0
C4    1    0.152103    0.881850    0.316473    11.00000    0.02999    0.02707 =
         0.03708    0.01288    0.01520    0.01322
C8    1    0.169812    0.726603    0.188428    11.00000    0.03299    0.03192 =
         0.03319    0.01147    0.01080    0.01814
AFIX  43
H8    2    0.113454    0.684561    0.066786    11.00000   -1.20000
AFIX   0
N3    5    0.263471    0.633632    0.229853    11.00000    0.03325    0.03391 =
         0.03875    0.01572    0.01183    0.01730
HKLF 4
REM  1 in P-1
REM R1 =  0.0313 for   1506 Fo > 4sig(Fo)  and  0.0359 for all   1682 data
REM    118 parameters refined using      0 restraints
END
WGHT      0.0414      0.3301
REM Highest difference peak  0.862,  deepest hole -0.687,  1-sigma level  0.120
Q1    1  -0.7577  0.5392 -0.2374  11.00000  0.05    0.86
Q2    1  -0.5031  0.5693 -0.1548  11.00000  0.05    0.66
Q3    1  -0.2280  0.6196 -0.1155  11.00000  0.05    0.65
Q4    1  -0.5766  0.6128 -0.2540  11.00000  0.05    0.65
Q5    1  -0.4251  0.5530 -0.0806  11.00000  0.05    0.58
;
data_global
_journal_date_recd_electronic     2011-08-10
_journal_date_accepted     2011-08-18
_journal_name_full     'Acta Crystallographica, Section E'
_journal_year     2011
_journal_volume     67
_journal_issue      9
_journal_page_first     m1288
_journal_page_last     m1288
_journal_paper_category     QM
_journal_coeditor_code     ZL2401
_publ_contact_author_name     'Qing-Guang Zhan'
_publ_contact_author_address
;
School of Chemistry and Environment
South China Normal University
Guangzhou 510006
P.R. China
;
_publ_contact_author_email     zhanqg2001@yahoo.com.cn
_publ_contact_author_fax     ?
_publ_contact_author_phone     ?
_publ_section_title
;\
<i>catena</i>-Poly[copper(I)-bis[\m-3-(1<i>H</i>-imidazol-2-yl)pyridine]-\
copper(I)-di-\m-iodido]
;
loop_
    _publ_author_name
    _publ_author_footnote
    _publ_author_address
    'Qing-Guang Zhan' .
;
School of Chemistry and Environment
South China Normal University
Guangzhou 510006
People's Republic of China
and
South China Normal University
Key Laboratory of Technology on Electrochemical Energy Storage and Power
 Generation
in Guangdong Universities
Guangzhou 510006
People's Republic of China
;
