# Supplementary material for: catena-Poly[copper(I)-bis­[μ-3-(1H-imidazol-2-yl)pyridine]-copper(I)-di-μ-iodido]
Source: Acta Crystallogr Sect E Struct Rep Online. 2011 Aug 27;67(Pt 9):m1288. doi: 10.1107/S1600536811033605 (PMC3200664; doi:10.1107/S1600536811033605)
Supplement: Supplementary file 2 [file e-67-m1288-Isup2.hkl]

# 
# h,k,l, Fc-squared, Fo-squared, sigma(Fo-squared) and status flag 
# 
data_I
_shelx_title ' 1 in P1                     New: P-1' 
_shelx_refln_list_code          4 
_shelx_F_calc_maximum      138.38 
_exptl_crystal_F_000       316.00 
_reflns_d_resolution_high  0.8333 
 
loop_ 
 _symmetry_equiv_pos_as_xyz 
 'x, y, z' 
 '-x, -y, -z' 
 
_cell_length_a     8.1410 
_cell_length_b     8.3060 
_cell_length_c     8.8160 
_cell_angle_alpha 114.683 
_cell_angle_beta  101.989 
_cell_angle_gamma 108.258 
 
_shelx_F_squared_multiplier     1.000 
 
loop_ 
 _refln_index_h 
 _refln_index_k 
 _refln_index_l 
 _refln_F_squared_calc 
 _refln_F_squared_meas 
 _refln_F_squared_sigma 
 _refln_observed_status 
   1   0   0     1102.57     1199.34     15.02 o 
   2   0   0     5289.06     5235.00     59.72 o 
   3   0   0     7223.97     7008.38     80.87 o 
   4   0   0     2469.29     2466.30     35.28 o 
   5   0   0       31.92       23.63      5.16 o 
   6   0   0      288.21      282.09     15.06 o 
   7   0   0      176.01      152.98     14.03 o 
   8   0   0      206.28      186.24     20.71 o 
  -8   1   0      104.17       98.61     17.12 o 
  -7   1   0      208.20      233.60     44.93 o 
  -6   1   0     1650.63     1634.84     59.42 o 
  -5   1   0      437.48      399.34     11.47 o 
  -4   1   0     1912.34     1836.95     27.43 o 
  -3   1   0    13366.95    13040.58    142.75 o 
  -2   1   0     6669.89     6927.96     95.72 o 
  -1   1   0     5189.17     5450.35    107.17 o 
   0   1   0     7671.60     8782.65    170.77 o 
   1   1   0    15305.66    16145.47    314.11 o 
   2   1   0      235.34      205.41     12.64 o 
   3   1   0     3655.42     3533.44    108.72 o 
   4   1   0      521.34      486.70     17.72 o 
   5   1   0      316.73      327.65     15.87 o 
   6   1   0      106.77      113.44     12.07 o 
   7   1   0      205.49      173.23     15.81 o 
   8   1   0      148.30      140.29     15.78 o 
  -9   2   0       62.91       39.48     13.23 o 
  -8   2   0       14.93       17.89      8.56 o 
  -7   2   0     1258.70     1333.46     50.76 o 
  -6   2   0     2042.36     2038.95     42.45 o 
  -5   2   0      745.26      713.59     15.68 o 
  -4   2   0     1723.63     1728.89     32.32 o 
  -3   2   0    13078.29    12471.26    243.70 o 
  -2   2   0     3365.32     3611.20     80.91 o 
  -1   2   0     1682.45     1767.19     36.76 o 
   0   2   0     6372.80     7267.52    148.01 o 
   1   2   0     2525.49     2759.70     67.88 o 
   2   2   0       14.34        8.75      4.28 o 
   3   2   0        0.37       -0.97      3.50 o 
   4   2   0      205.77      212.26     12.63 o 
   5   2   0      676.78      651.56     33.84 o 
   6   2   0      222.52      223.48     17.95 o 
   7   2   0        1.34       -1.17      8.56 o 
  -9   3   0      765.90      727.22     41.62 o 
  -8   3   0       43.53       43.57     12.45 o 
  -7   3   0     1103.84     1116.99     46.10 o 
  -6   3   0     4283.65     4154.00     70.30 o 
  -5   3   0     1483.78     1454.83     48.23 o 
  -4   3   0     3786.90     3827.37     59.22 o 
  -3   3   0     6056.27     6486.62    141.20 o 
  -2   3   0     1164.31     1146.42     41.14 o 
  -1   3   0        3.59        2.73      1.94 o 
   0   3   0      775.23      831.27     28.59 o 
   1   3   0      607.16      571.82     25.48 o 
   2   3   0     1444.56     1424.49     48.62 o 
   3   3   0      246.92      239.81     20.62 o 
   4   3   0      220.88      203.44     18.87 o 
   5   3   0      438.75      442.67     30.34 o 
   6   3   0      372.98      384.13     31.12 o 
  -9   4   0      537.28      594.96     37.93 o 
  -8   4   0      395.19      375.96     28.01 o 
  -7   4   0      820.60      790.04     38.90 o 
  -6   4   0     4331.45     4210.44    108.72 o 
  -5   4   0      382.05      378.29     24.31 o 
  -4   4   0      288.66      243.51     19.06 o 
  -3   4   0     2121.30     1976.22     35.29 o 
  -2   4   0     1111.84     1250.10     26.99 o 
  -1   4   0        6.39        2.14      3.31 o 
   0   4   0      244.86      271.13     16.92 o 
   1   4   0        3.34        1.36      4.28 o 
   2   4   0     2164.46     2169.40     67.68 o 
   3   4   0      824.74      716.52     36.95 o 
   4   4   0        1.36        6.81      8.75 o 
  -9   5   0      973.57     1012.74     51.35 o 
  -8   5   0      247.96      246.04     27.03 o 
  -7   5   0      386.22      360.40     26.65 o 
  -6   5   0     2193.82     2120.98     70.80 o 
  -5   5   0      657.31      590.49     32.87 o 
  -4   5   0      154.83      116.89     17.89 o 
  -3   5   0      135.22      124.87     18.28 o 
  -2   5   0       90.94      111.58      8.61 o 
  -1   5   0     1105.93     1154.92     39.68 o 
   0   5   0      942.42      965.67     38.32 o 
   1   5   0      178.21      153.85     18.67 o 
   2   5   0      733.45      742.39     37.93 o 
   3   5   0     1145.09      967.03     46.68 o 
   4   5   0       21.22       22.95     11.28 o 
  -9   6   0      483.53      592.63     39.87 o 
  -8   6   0      364.76      410.19     31.90 o 
  -7   6   0       11.61        8.56      7.00 o 
  -6   6   0      284.80      233.20     25.87 o 
  -5   6   0     1183.38      993.29     47.46 o 
  -4   6   0      162.46      136.73     20.81 o 
  -3   6   0      142.30      117.28     20.62 o 
  -2   6   0      189.18      160.85     24.12 o 
  -1   6   0     1785.40     2000.19     77.02 o 
   0   6   0      821.44      861.03     39.29 o 
   1   6   0        0.90        1.94      6.42 o 
   2   6   0     1099.72     1125.74     52.32 o 
   3   6   0      369.06      344.26     29.95 o 
  -8   7   0      107.55       94.72     18.67 o 
  -7   7   0       88.39       50.76     14.20 o 
  -6   7   0       19.44       13.61      8.56 o 
  -5   7   0       53.07       23.14      9.92 o 
  -4   7   0     2006.63     1880.38     74.49 o 
  -3   7   0      506.11      642.81     43.37 o 
  -2   7   0       60.55       57.38     17.31 o 
  -1   7   0     1309.98     1499.37     71.38 o 
   0   7   0     1053.78     1046.19     47.26 o 
   1   7   0       16.40        4.28      8.17 o 
   2   7   0      379.59      385.10     32.09 o 
  -7   8   0      231.71      221.92     29.95 o 
  -6   8   0      201.55      201.50     28.40 o 
  -5   8   0       36.80       22.95     12.06 o 
  -4   8   0      902.84      990.76     56.40 o 
  -3   8   0      972.44     1043.08     60.29 o 
  -2   8   0       46.43       31.51     15.17 o 
  -1   8   0      640.28      711.08     53.49 o 
   0   8   0      284.75      256.93     37.54 o 
  -5   9   0       24.70       13.03     11.86 o 
  -4   9   0      671.44      702.91     52.12 o 
   2  -9   1       82.55       76.83     21.59 o 
   3  -9   1      401.95      417.97     44.35 o 
   4  -9   1      169.11      204.22     31.12 o 
   5  -9   1      184.18      176.99     30.15 o 
   6  -9   1      783.43      766.90     50.37 o 
  -1  -8   1       69.39       69.24     17.50 o 
   0  -8   1      114.96      114.16     15.13 o 
   1  -8   1       36.35       36.95     15.95 o 
   2  -8   1       56.43      -14.00      9.34 o 
   3  -8   1     1481.56     1460.27     68.85 o 
   4  -8   1      467.71      411.55     34.43 o 
   5  -8   1      124.36      116.50     23.14 o 
   6  -8   1     1575.56     1353.11     64.18 o 
   7  -8   1      313.58      259.26     31.90 o 
  -2  -7   1        1.76       -5.45      6.42 o 
  -1  -7   1       97.50       95.11     17.89 o 
   0  -7   1     1364.32     1441.60     55.43 o 
   1  -7   1      186.77      180.27     14.74 o 
   2  -7   1     1228.28     1181.17     57.77 o 
   3  -7   1     1160.65     1331.71     60.68 o 
   4  -7   1      948.30      920.94     47.85 o 
   5  -7   1      204.14      174.07     25.09 o 
   6  -7   1     1167.50     1041.72     52.32 o 
   7  -7   1      351.64      352.23     29.95 o 
   8  -7   1        1.65        0.39      7.97 o 
  -4  -6   1      114.31       91.80     18.48 o 
  -3  -6   1      394.99      350.48     28.98 o 
  -2  -6   1       97.87       90.63     16.53 o 
  -1  -6   1      897.67      900.90     41.43 o 
   0  -6   1     2477.59     2543.81     75.08 o 
   1  -6   1     1099.59     1180.86     50.86 o 
   2  -6   1      877.73      917.98     26.62 o 
   3  -6   1     6261.30     6636.78    162.99 o 
   4  -6   1      391.25      398.52     28.79 o 
   5  -6   1      310.14      332.00     27.42 o 
   6  -6   1      235.58      190.80     23.92 o 
   7  -6   1      617.02      606.44     37.54 o 
   8  -6   1       48.41       68.46     15.56 o 
   9  -6   1        3.10        3.31      7.00 o 
  -5  -5   1        3.63       20.62     10.11 o 
  -4  -5   1      179.17      154.82     23.14 o 
  -3  -5   1     1408.39     1416.71     56.79 o 
  -2  -5   1      875.89      861.81     40.26 o 
  -1  -5   1     1414.70     1431.88     51.15 o 
   0  -5   1     5419.89     5748.13    132.45 o 
   1  -5   1     2236.96     2497.70     50.23 o 
   2  -5   1     1428.98     1569.78     34.30 o 
   3  -5   1     2581.10     2421.98     67.88 o 
   4  -5   1     1136.57     1021.10     43.76 o 
   5  -5   1       73.54       67.30     14.20 o 
   6  -5   1      141.15      144.32     19.64 o 
   7  -5   1       70.96       58.54     13.81 o 
   8  -5   1      686.26      696.49     40.65 o 
   9  -5   1      190.20      221.14     27.62 o 
  -6  -4   1      164.75      129.73     22.56 o 
  -5  -4   1       80.00       87.91     17.12 o 
  -4  -4   1      471.49      450.65     29.56 o 
  -2  -4   1      811.96      790.62     35.20 o 
  -1  -4   1      379.17      338.23     20.23 o 
   0  -4   1     7929.03     8210.83    173.68 o 
   1  -4   1     1647.64     1695.09     61.75 o 
   2  -4   1       23.49       28.71     10.11 o 
   3  -4   1     1860.13     1863.89     47.26 o 
   4  -4   1      615.35      628.41     15.85 o 
   5  -4   1      346.36      325.20     22.56 o 
   6  -4   1      466.12      493.82     29.95 o 
   7  -4   1       29.08       27.62     10.11 o 
   8  -4   1     1009.00     1001.07     48.23 o 
   9  -4   1      464.65      481.38     34.43 o 
  -7  -3   1      115.04      109.31     20.42 o 
  -6  -3   1     1179.29     1172.81     53.10 o 
  -5  -3   1      146.43      145.29     20.03 o 
  -3  -3   1     3446.33     3316.34     89.08 o 
  -2  -3   1     2829.99     2852.67     75.85 o 
  -1  -3   1     1221.38     1329.77     41.43 o 
   0  -3   1     2777.02     2835.75     66.52 o 
   1  -3   1     1993.92     2092.82     37.18 o 
   2  -3   1      980.21     1037.93     45.61 o 
   3  -3   1      244.57      253.39     11.09 o 
   4  -3   1     1529.34     1682.81     32.38 o 
   5  -3   1     2109.87     2087.88     40.36 o 
   6  -3   1     1362.45     1451.72     52.51 o 
   7  -3   1       92.80       72.55     14.00 o 
   8  -3   1      627.28      663.23     38.32 o 
   9  -3   1      669.83      718.27     42.98 o 
  -7  -2   1      242.28      242.73     19.94 o 
  -6  -2   1      982.41      932.80     42.79 o 
  -5  -2   1      826.98      798.60     25.77 o 
  -4  -2   1      971.13      960.98     26.55 o 
  -3  -2   1     1934.28     1787.84     38.70 o 
  -2  -2   1      807.92      775.26     28.59 o 
  -1  -2   1     1027.88     1138.19     33.26 o 
   0  -2   1       44.52       32.29      4.86 o 
   1  -2   1     3210.64     3147.10     48.36 o 
   2  -2   1     3654.34     3701.67     55.89 o 
   3  -2   1     3666.20     3759.66     58.53 o 
   4  -2   1        1.19        0.99      1.52 o 
   5  -2   1     6360.91     6428.35    101.22 o 
   6  -2   1     1894.88     1878.20     42.54 o 
   7  -2   1       14.71        6.81      7.59 o 
   8  -2   1      868.91      907.32     45.32 o 
  -8  -1   1       82.30       90.26     33.84 o 
  -7  -1   1      251.51      260.91     16.22 o 
  -6  -1   1     1683.23     1700.93     41.52 o 
  -5  -1   1      463.80      465.59     14.28 o 
  -4  -1   1      281.53      264.78      9.58 o 
  -3  -1   1     2249.74     2268.63     32.25 o 
  -2  -1   1      117.13      115.64      4.77 o 
  -1  -1   1      962.68      947.21     17.53 o 
   0  -1   1     3977.35     3779.60     54.00 o 
   1  -1   1      108.39      121.71      5.83 o 
   2  -1   1    11260.02    11335.02    190.22 o 
   3  -1   1     6936.75     6664.80     77.30 o 
   4  -1   1       68.43       61.83      7.29 o 
   5  -1   1     3220.13     3100.54     58.66 o 
   6  -1   1     2395.71     2395.69     51.78 o 
   7  -1   1        1.77       -8.46      5.64 o 
   8  -1   1      194.73      168.43     22.76 o 
  -8   0   1      223.02      150.73     21.20 o 
  -7   0   1      228.13      231.60     14.42 o 
  -6   0   1      978.15     1004.18     28.40 o 
  -5   0   1      833.17      829.41     22.44 o 
  -4   0   1      236.98      231.81      8.72 o 
  -3   0   1      247.33      269.29      7.48 o 
  -2   0   1     2460.14     2531.49     34.67 o 
  -1   0   1     2655.09     2758.09     35.15 o 
   0   0   1     4772.59     5010.85     67.54 o 
   1   0   1       84.48       86.65      4.32 o 
   2   0   1    11964.12    11724.61    162.50 o 
   3   0   1     5362.24     5145.26     80.03 o 
   4   0   1        0.42        0.09      2.71 o 
   5   0   1     2390.59     2246.21     48.53 o 
   6   0   1     1326.17     1232.15     46.68 o 
   7   0   1        9.24       11.13     12.45 o 
   8   0   1       82.56       98.02     25.09 o 
  -9   1   1      267.35      235.15     26.84 o 
  -8   1   1      305.03      341.73     26.45 o 
  -7   1   1       95.94       78.97     13.81 o 
  -6   1   1      456.91      475.71     15.68 o 
  -5   1   1      817.40      873.14     17.80 o 
  -4   1   1     2085.51     1939.41     28.42 o 
  -3   1   1     2909.78     2780.60     35.34 o 
  -2   1   1     2367.09     2549.58     38.22 o 
  -1   1   1    14151.85    13469.96    618.01 o 
   0   1   1    10178.62    10191.96    199.75 o 
   1   1   1      196.28      187.30     11.09 o 
   2   1   1     7894.12     7359.53     89.51 o 
   3   1   1     7359.56     7000.21    108.53 o 
   4   1   1       64.30       70.87     13.71 o 
   5   1   1      886.23      809.39     27.27 o 
   6   1   1      363.69      337.06     27.91 o 
   7   1   1       97.58       89.67     22.56 o 
  -9   2   1       55.72       47.07     12.64 o 
  -8   2   1      270.44      251.87     22.56 o 
  -7   2   1      241.78      243.12     20.03 o 
  -6   2   1      518.52      504.30     17.72 o 
  -5   2   1      907.90      922.32     19.16 o 
  -4   2   1     6176.47     6041.34     87.73 o 
  -3   2   1     5031.66     4968.00    107.56 o 
  -2   2   1      762.48      805.80     15.52 o 
  -1   2   1    12961.43    12607.79    244.68 o 
   0   2   1     8140.08     8664.78    178.16 o 
   1   2   1       82.56       71.77     10.31 o 
   2   2   1     3395.82     3287.56     86.36 o 
   3   2   1     1602.36     1526.99     53.88 o 
   4   2   1      416.41      402.99     26.84 o 
   5   2   1      137.78      113.97     18.67 o 
   6   2   1      148.07      152.68     21.39 o 
  -9   3   1       17.77       14.59      9.53 o 
  -8   3   1      168.72      134.40     19.06 o 
  -7   3   1     1351.12     1401.79     35.37 o 
  -6   3   1      865.92      758.65     23.45 o 
  -5   3   1      201.87      221.34     16.73 o 
  -4   3   1     8500.62     8444.61    178.55 o 
  -3   3   1     6729.00     6796.85    148.21 o 
  -2   3   1      115.28      115.91      6.77 o 
  -1   3   1    13536.73    14187.68    281.82 o 
   0   3   1     2946.97     3104.54     77.99 o 
   1   3   1        0.42       57.18     10.11 o 
   2   3   1      890.60      841.19     37.15 o 
   3   3   1      426.41      423.03     28.40 o 
   4   3   1       87.96       61.46     14.59 o 
   5   3   1      140.49      113.78     19.64 o 
   6   3   1        6.63       10.89      9.14 o 
  -9   4   1       27.28       41.04     12.64 o 
  -8   4   1       17.39        8.36      7.78 o 
  -7   4   1     2006.45     2026.47     46.55 o 
  -6   4   1     2843.45     2757.75     79.55 o 
  -5   4   1      261.97      238.84     19.45 o 
  -4   4   1     5624.48     5352.91    128.17 o 
  -3   4   1     5635.34     5414.37    131.48 o 
  -2   4   1       43.04       44.64      5.94 o 
  -1   4   1     2001.88     2180.10     59.71 o 
   0   4   1     2826.64     3081.39     82.47 o 
   1   4   1       12.83       12.64      6.61 o 
   2   4   1        0.71        0.78      5.64 o 
   3   4   1       21.16        9.34      7.20 o 
   4   4   1      311.85      293.30     27.03 o 
   5   4   1      171.50      203.44     26.45 o 
  -9   5   1      309.75      339.20     28.98 o 
  -8   5   1      366.84      378.85     20.42 o 
  -7   5   1      824.32      862.59     42.01 o 
  -6   5   1     1455.34     1359.33     53.49 o 
  -5   5   1       95.34      105.03     16.92 o 
  -4   5   1     3370.49     3246.13     94.52 o 
  -3   5   1     1723.34     1678.69     63.21 o 
  -2   5   1       10.70        9.68      4.20 o 
  -1   5   1      150.57      163.38     14.59 o 
   0   5   1      141.49      161.82     18.28 o 
   1   5   1      335.67      342.70     24.51 o 
   2   5   1      174.62      155.79     21.39 o 
   3   5   1       34.05       23.34     10.70 o 
   4   5   1       97.93      126.81     21.78 o 
  -9   6   1      249.35      250.51     28.98 o 
  -8   6   1       36.11       27.42     12.06 o 
  -7   6   1     1765.82     1743.46     68.07 o 
  -6   6   1      713.00      678.40     39.68 o 
  -5   6   1      168.82      146.46     21.59 o 
  -4   6   1      174.45      140.23     21.59 o 
  -3   6   1      465.78      437.23     33.26 o 
  -2   6   1      183.76      223.48     29.37 o 
  -1   6   1        5.95        6.22      6.22 o 
   0   6   1       19.72       14.00      7.20 o 
   1   6   1      281.44      290.38     25.67 o 
   2   6   1      420.83      383.74     30.92 o 
  -8   7   1       10.22        3.31     10.89 o 
  -7   7   1      698.98      734.80     44.54 o 
  -6   7   1      284.85      273.27     31.90 o 
  -5   7   1       71.75       64.38     16.53 o 
  -4   7   1       64.42       37.15     14.39 o 
  -3   7   1       21.03       24.90     13.03 o 
  -2   7   1      216.53      204.03     30.34 o 
  -1   7   1      429.51      518.33     41.43 o 
   0   7   1        3.74        9.34      9.53 o 
   1   7   1      198.48      227.17     28.01 o 
  -7   8   1       64.80       24.90     13.81 o 
  -6   8   1      138.39      159.10     27.03 o 
  -5   8   1       22.13       16.73     11.48 o 
  -4   8   1      201.54      194.30     31.12 o 
  -3   8   1       16.00       32.29     16.14 o 
  -2   8   1      291.37      311.00     39.48 o 
   1  -9   2      226.58      246.04     35.40 o 
   2  -9   2        7.15        7.97     10.31 o 
   3  -9   2       70.09       64.96     18.28 o 
   4  -9   2       31.33       17.89     12.06 o 
   5  -9   2      287.75      197.02     28.79 o 
   6  -9   2      157.16      129.15     24.90 o 
  -1  -8   2        4.51       -4.28      7.39 o 
   0  -8   2       51.70       58.40     10.92 o 
   1  -8   2      168.15      133.81     25.28 o 
   2  -8   2      551.03      550.81     39.87 o 
   3  -8   2       37.07       42.40     14.39 o 
   4  -8   2      137.09      111.45     19.84 o 
   5  -8   2      943.37      895.65     49.21 o 
   6  -8   2      717.57      633.47     41.43 o 
   7  -8   2        2.31       12.84      8.36 o 
  -2  -7   2       78.89       74.88     17.31 o 
  -1  -7   2       43.45       38.70     11.09 o 
   0  -7   2       32.80       23.78     10.11 o 
   1  -7   2       60.50       71.57     11.77 o 
   2  -7   2     1094.60     1156.08     54.65 o 
   3  -7   2     1946.52     1807.84     68.27 o 
   4  -7   2      149.87      145.48     21.01 o 
   5  -7   2     1807.57     1657.30     65.55 o 
   6  -7   2     1876.05     1739.76     69.43 o 
   7  -7   2        0.38       23.73      9.92 o 
   8  -7   2      523.18      558.79     40.26 o 
  -4  -6   2       41.52       30.34     11.48 o 
  -3  -6   2        0.14       -2.72      4.67 o 
  -2  -6   2      193.70      193.33     22.76 o 
  -1  -6   2      433.33      462.12     28.59 o 
   0  -6   2      519.59      534.67     28.59 o 
   1  -6   2       34.26       35.77      6.72 o 
   2  -6   2     3179.97     3210.62     61.44 o 
   3  -6   2     3197.94     2915.88     87.33 o 
   4  -6   2        3.48       17.12      8.17 o 
   5  -6   2     3227.31     3048.14     91.80 o 
   6  -6   2     1273.89     1402.12     57.77 o 
   7  -6   2       89.54       80.13     16.73 o 
   8  -6   2      290.17      295.05     32.68 o 
  -5  -5   2       81.38       79.16     16.14 o 
  -4  -5   2      257.49      252.84     28.01 o 
  -3  -5   2        6.45       14.98      8.95 o 
  -2  -5   2       62.18       44.54     10.31 o 
  -1  -5   2     2042.77     2134.98     65.16 o 
   0  -5   2     2834.46     2925.60     77.02 o 
   1  -5   2       41.55       56.97      7.38 o 
   2  -5   2     6146.60     6035.88    173.00 o 
   3  -5   2     4884.81     4509.87     75.27 o 
   4  -5   2       79.82       78.58     13.81 o 
   5  -5   2     2898.40     2860.64     84.61 o 
   6  -5   2     1887.54     2061.65     70.80 o 
   7  -5   2        3.89        1.36      6.22 o 
   8  -5   2       12.30       12.06     11.86 o 
  -6  -4   2        1.53        8.56      9.72 o 
  -5  -4   2      228.82      182.63     23.34 o 
  -4  -4   2      609.20      570.46     32.48 o 
  -3  -4   2      811.76      727.61     35.40 o 
  -2  -4   2      221.54      216.67     17.31 o 
  -1  -4   2     6014.27     6273.65    140.81 o 
   0  -4   2     4086.38     4117.47     95.50 o 
   1  -4   2      145.78      152.56     11.67 o 
   2  -4   2     3764.87     3278.37     56.03 o 
   3  -4   2     6003.94     6072.60    159.58 o 
   4  -4   2       44.09       66.15     10.50 o 
   5  -4   2      475.76      468.67     16.53 o 
   6  -4   2      722.73      802.88     38.90 o 
   7  -4   2      471.20      516.58     32.68 o 
   8  -4   2       23.31       37.73     14.00 o 
  -7  -3   2      179.56      182.44     25.09 o 
  -6  -3   2       84.69       52.12     13.23 o 
  -5  -3   2      366.42      347.95     25.48 o 
  -4  -3   2     2648.18     2614.41     77.60 o 
  -3  -3   2     1989.26     1826.70     57.38 o 
  -2  -3   2      820.94      831.27     32.29 o 
  -1  -3   2     7129.74     6982.59    149.18 o 
   0  -3   2     8303.62     8139.95    118.41 o 
   1  -3   2       67.30       69.53      6.15 o 
   2  -3   2     7747.50     8019.19    228.05 o 
   3  -3   2     1200.87     1201.31     46.48 o 
   4  -3   2      299.83      308.79     12.38 o 
   5  -3   2       12.94       19.47      4.57 o 
   6  -3   2      233.43      226.86     13.01 o 
   7  -3   2      241.65      228.34     24.90 o 
   8  -3   2      417.05      454.93     34.62 o 
  -8  -2   2      166.02      159.65     16.57 o 
  -7  -2   2      419.80      393.58     31.31 o 
  -6  -2   2      540.84      533.01     21.94 o 
  -5  -2   2        0.41        1.96      4.18 o 
  -4  -2   2     7308.01     6888.66    149.72 o 
  -3  -2   2     7968.24     7486.24    293.40 o 
  -2  -2   2     1437.69     1414.22     29.16 o 
  -1  -2   2    11387.01    10853.03    345.33 o 
   0  -2   2     7456.67     7366.57    104.77 o 
   1  -2   2       61.83       66.95      9.92 o 
   2  -2   2     1076.21     1129.20     23.10 o 
   3  -2   2     1002.78      989.84     22.86 o 
   4  -2   2     1099.88     1160.10     27.54 o 
   5  -2   2      634.47      653.40     21.19 o 
   6  -2   2       41.86       41.77      7.33 o 
   7  -2   2     1155.50     1211.40     41.52 o 
   8  -2   2      415.08      408.44     32.87 o 
  -8  -1   2       10.63        6.07      6.66 o 
  -7  -1   2     1115.23     1158.33     62.63 o 
  -6  -1   2     1491.40     1491.23     29.35 o 
  -5  -1   2      161.72      154.56      8.26 o 
  -4  -1   2     2863.68     2771.79     39.35 o 
  -3  -1   2     5435.37     5161.95     62.48 o 
  -2  -1   2     4694.98     4830.93     56.63 o 
  -1  -1   2    13240.92    13159.58    260.24 o 
   0  -1   2     2066.24     2208.44     26.81 o 
   1  -1   2     1393.91     1453.48     19.60 o 
   2  -1   2     1216.14     1233.07     24.95 o 
   3  -1   2      139.07      157.30      8.53 o 
   4  -1   2     1428.80     1391.03     32.18 o 
   5  -1   2     2502.57     2501.78     51.36 o 
   6  -1   2      209.77      219.90     16.96 o 
   7  -1   2      475.99      484.58     23.30 o 
   8  -1   2     1041.46     1038.68     37.55 o 
  -9   0   2       69.88       62.04     14.39 o 
  -8   0   2       25.16       28.20     10.31 o 
  -7   0   2     1287.09     1360.53     36.76 o 
  -6   0   2     1315.48     1292.05     25.32 o 
  -5   0   2        4.46        4.39      2.50 o 
  -4   0   2     2602.62     2490.32     38.10 o 
  -3   0   2     5504.79     5723.95     67.21 o 
  -2   0   2      526.57      533.13      9.95 o 
  -1   0   2     1857.70     1849.84     23.93 o 
   0   0   2     1502.02     1591.15     24.89 o 
   1   0   2     1729.19     1702.35     30.26 o 
   2   0   2     3072.04     2713.21     64.77 o 
   3   0   2      820.99      823.35     22.34 o 
   4   0   2     1719.33     1691.97     56.60 o 
   5   0   2     3268.98     3148.47     64.13 o 
   6   0   2      155.66      152.73     20.91 o 
   7   0   2      153.30      147.88     15.75 o 
  -9   1   2      435.12      494.80     33.26 o 
  -8   1   2      151.30      153.07     19.64 o 
  -7   1   2      987.08     1062.02     28.99 o 
  -6   1   2     1419.54     1467.44     26.67 o 
  -5   1   2       10.74       18.74      5.10 o 
  -4   1   2      578.55      589.45     16.43 o 
  -3   1   2      181.28      197.25      6.37 o 
  -2   1   2     5321.82     5782.05    136.92 o 
  -1   1   2     1530.71     1547.60     38.32 o 
   0   1   2       90.91      100.36      8.17 o 
   1   1   2     2766.58     2672.18     66.52 o 
   2   1   2     5200.07     4897.79     78.70 o 
   3   1   2      498.85      464.08     21.69 o 
   4   1   2     1313.32     1231.88     34.56 o 
   5   1   2     1324.46     1398.33     40.37 o 
   6   1   2      394.73      319.90     19.75 o 
  -9   2   2      213.64      208.11     24.31 o 
  -8   2   2        5.77        7.39      7.59 o 
  -7   2   2      532.33      544.88     20.35 o 
  -6   2   2      967.72      960.49     26.26 o 
  -5   2   2      147.02      146.33      9.71 o 
  -4   2   2      140.45      141.40      6.03 o 
  -3   2   2       67.04       76.93      4.51 o 
  -2   2   2     2518.49     2450.74     41.49 o 
  -1   2   2     7212.81     7418.45    151.90 o 
   0   2   2     1494.51     1420.01     41.04 o 
   1   2   2     5291.55     4985.70    114.75 o 
   2   2   2     5472.23     5413.79    133.23 o 
   3   2   2      172.43      174.66     21.78 o 
   4   2   2      428.66      430.22     30.54 o 
   5   2   2      987.21      849.95     46.48 o 
   6   2   2       67.62       27.03     13.81 o 
  -9   3   2      525.31      580.38     35.01 o 
  -8   3   2       10.25        7.75      5.84 o 
  -7   3   2      235.51      262.38     14.78 o 
  -6   3   2        7.12       18.77      5.93 o 
  -5   3   2     1084.46     1069.92     39.68 o 
  -4   3   2     1923.36     1978.22     58.54 o 
  -3   3   2        1.28        4.03      3.31 o 
  -2   3   2     1725.49     1623.41     74.78 o 
  -1   3   2     7108.23     7041.33    148.40 o 
   0   3   2      654.48      675.29     30.34 o 
   1   3   2     2284.64     2203.44     68.66 o 
   2   3   2     2474.56     2375.96     76.83 o 
   3   3   2      362.10      377.13     29.17 o 
   4   3   2      240.16      200.91     26.65 o 
   5   3   2      163.32      118.06     22.56 o 
  -9   4   2      296.82      267.82     24.31 o 
  -8   4   2      366.90      366.46     29.56 o 
  -7   4   2      118.61      100.40     11.67 o 
  -6   4   2      220.06      269.38     21.01 o 
  -5   4   2     1259.11     1371.00     50.57 o 
  -4   4   2     2776.11     2705.63     79.16 o 
  -3   4   2      414.79      441.70     28.59 o 
  -2   4   2     3352.50     3739.48     68.25 o 
  -1   4   2     4951.00     5257.80    124.28 o 
   0   4   2      202.47      223.09     19.26 o 
   1   4   2      632.35      624.33     34.43 o 
   2   4   2     1758.46     1714.48     65.55 o 
   3   4   2       15.51       19.06     10.11 o 
   4   4   2       21.81        7.20     10.89 o 
  -9   5   2       11.16       11.48     10.11 o 
  -8   5   2      652.88      649.49     26.95 o 
  -7   5   2     1232.25     1305.07     53.68 o 
  -6   5   2        2.99        7.00      7.00 o 
  -5   5   2     1599.84     1639.40     62.04 o 
  -4   5   2     3895.46     4016.92    112.81 o 
  -3   5   2      274.62      260.43     28.59 o 
  -2   5   2     1998.95     2188.27     80.13 o 
  -1   5   2     1660.96     1895.36     62.04 o 
   0   5   2      418.70      454.34     29.37 o 
   1   5   2      200.24      194.11     24.90 o 
   2   5   2      139.74      106.00     20.42 o 
   3   5   2      199.05      229.70     29.37 o 
  -9   6   2        0.88       -9.27     13.71 o 
  -8   6   2      496.60      530.20     35.79 o 
  -7   6   2      956.66      977.54     48.62 o 
  -6   6   2      275.69      228.14     26.84 o 
  -5   6   2     1712.63     1545.66     65.16 o 
  -4   6   2     1412.69     1365.55     63.02 o 
  -3   6   2      179.48      136.15     24.12 o 
  -2   6   2      168.44      187.30     28.01 o 
   0   6   2       43.62       50.96     13.42 o 
   1   6   2        4.38       -3.31      7.39 o 
  -8   7   2      322.60      290.77     33.65 o 
  -7   7   2     1151.16     1134.49     56.79 o 
  -6   7   2       19.58       29.95     12.64 o 
  -5   7   2      391.61      361.76     38.51 o 
  -4   7   2      940.40     1030.83     58.93 o 
  -3   7   2       11.29        6.81     11.09 o 
  -2   7   2       52.58       55.04     18.28 o 
  -1   7   2        0.44       16.34     13.81 o 
  -5   8   2      112.24      112.81     23.73 o 
  -4   8   2      150.37      177.77     31.70 o 
   0  -9   3      124.29      152.40     17.71 o 
   1  -9   3        3.00        1.94     10.70 o 
   2  -9   3      363.76      343.28     38.12 o 
   3  -9   3      397.45      463.29     36.18 o 
   4  -9   3       56.64       37.34     15.17 o 
   5  -9   3       79.19       73.71     19.26 o 
   6  -9   3       38.50       30.73     13.42 o 
  -2  -8   3        0.08       -0.19      8.17 o 
  -1  -8   3      805.05      934.95     36.42 o 
   0  -8   3      714.66      752.94     31.41 o 
   1  -8   3      124.61      130.81     14.76 o 
   2  -8   3      110.80      120.00     21.59 o 
   3  -8   3      466.87      372.46     30.92 o 
   4  -8   3       86.76       47.46     14.59 o 
   5  -8   3       64.34       53.29     15.37 o 
   6  -8   3       14.41       26.65     12.25 o 
   7  -8   3      247.68      225.61     29.17 o 
  -3  -7   3      521.21      560.54     37.73 o 
  -2  -7   3       38.55       27.42     11.09 o 
  -1  -7   3      460.41      529.22     33.06 o 
   0  -7   3      600.03      646.27     35.01 o 
   1  -7   3      318.76      370.34     18.69 o 
   2  -7   3      204.87      187.07     13.96 o 
   3  -7   3       17.39       33.84     10.70 o 
   4  -7   3      583.53      513.08     33.45 o 
   5  -7   3     1135.83     1003.79     48.23 o 
   6  -7   3        1.60       -2.14      6.42 o 
   7  -7   3      583.58      567.93     38.70 o 
   8  -7   3      719.47      806.18     49.01 o 
  -5  -6   3        1.31        1.17     10.70 o 
  -4  -6   3      380.57      334.53     28.98 o 
  -3  -6   3      538.36      501.80     32.87 o 
  -2  -6   3       91.40      104.06     17.31 o 
  -1  -6   3      276.63      255.57     21.20 o 
   0  -6   3      840.37      950.09     31.99 o 
   1  -6   3       99.51       95.38     10.28 o 
   2  -6   3      692.74      663.56     22.00 o 
   3  -6   3       66.02       46.07      6.84 o 
   4  -6   3     1600.38     1442.57     55.82 o 
   5  -6   3     2016.73     1812.89     65.74 o 
   6  -6   3      511.41      424.97     31.31 o 
   7  -6   3      800.61      847.42     46.87 o 
   8  -6   3     1258.28     1489.64     66.91 o 
  -6  -5   3      233.72      228.14     29.17 o 
  -5  -5   3        6.85       14.20      8.95 o 
  -4  -5   3      307.14      279.30     24.70 o 
  -3  -5   3      379.86      406.11     28.01 o 
  -2  -5   3      478.68      532.33     29.56 o 
  -1  -5   3       53.35       37.93      9.34 o 
   0  -5   3       14.19       17.91      5.03 o 
   1  -5   3     3450.62     3633.08     65.48 o 
   2  -5   3     2600.59     2489.00     48.38 o 
   3  -5   3       26.20       28.61     12.64 o 
   4  -5   3     1258.74     1277.42     31.17 o 
   5  -5   3     4244.84     4594.38    120.00 o 
   6  -5   3      489.38      554.31     34.43 o 
   7  -5   3      498.62      550.23     35.98 o 
   8  -5   3      759.62      907.32     49.99 o 
  -6  -4   3       86.01       94.72     18.09 o 
  -5  -4   3       95.82       92.77     16.53 o 
  -4  -4   3       79.73       89.47     15.37 o 
  -3  -4   3      630.18      628.80     32.09 o 
  -2  -4   3      781.74      850.34     35.79 o 
  -1  -4   3     2841.75     2897.79     76.24 o 
   0  -4   3      167.82      166.33     16.34 o 
   1  -4   3     3967.86     3805.76     88.79 o 
   2  -4   3     9903.66     9180.26    254.11 o 
   3  -4   3      776.16      780.39     21.65 o 
   4  -4   3     2564.59     2601.71     50.02 o 
   5  -4   3     4185.37     4234.07     74.71 o 
   6  -4   3      449.00      486.63     30.73 o 
   7  -4   3       57.28       29.56     11.28 o 
   8  -4   3      540.69      576.49     38.90 o 
  -7  -3   3       39.71       32.87     13.42 o 
  -6  -3   3      234.25      221.53     25.09 o 
  -5  -3   3       32.17       54.07     12.06 o 
  -4  -3   3      256.34      279.10     21.01 o 
  -3  -3   3      508.37      514.05     26.45 o 
  -2  -3   3     3199.08     3164.83     80.52 o 
  -1  -3   3     8103.32     7832.73    168.43 o 
   0  -3   3      623.79      597.32     16.95 o 
   1  -3   3     4606.05     4511.85     70.87 o 
   2  -3   3     9532.77     9277.16    134.20 o 
   3  -3   3     1712.46     1828.02     36.98 o 
   4  -3   3     2083.91     2152.80     43.61 o 
   5  -3   3     1131.88     1188.58     32.97 o 
   6  -3   3      837.64      909.83     28.76 o 
   7  -3   3        7.48       13.03      8.36 o 
   8  -3   3       33.20       33.84     12.64 o 
  -8  -2   3       86.13       91.12     13.38 o 
  -7  -2   3        4.42        0.19      5.07 o 
  -6  -2   3      153.22      162.10     11.43 o 
  -5  -2   3      983.99     1047.19     23.13 o 
  -4  -2   3      772.03      694.31     16.53 o 
  -3  -2   3      166.02      153.04     12.54 o 
  -2  -2   3     4585.75     4455.67     69.96 o 
  -1  -2   3     7907.21     7860.47     90.20 o 
   0  -2   3     1807.83     1866.14     26.11 o 
   1  -2   3     4977.55     5037.44    103.08 o 
   2  -2   3     8876.47     8744.92    126.51 o 
   3  -2   3      472.41      487.71     16.92 o 
   4  -2   3      211.38      200.35     11.55 o 
   5  -2   3     1055.55     1066.29     33.06 o 
   6  -2   3       26.26       21.57      6.37 o 
   7  -2   3      155.81      154.70     16.00 o 
  -8  -1   3      177.06      162.79     21.20 o 
  -7  -1   3      256.98      291.90     13.08 o 
  -6  -1   3       16.37        7.99      3.47 o 
  -5  -1   3     2211.33     2174.19     34.81 o 
  -4  -1   3     5187.41     5182.83     65.08 o 
  -3  -1   3       37.13       29.93      3.98 o 
  -2  -1   3     3331.13     3295.63     40.96 o 
  -1  -1   3    19150.22    19300.45    255.71 o 
   0  -1   3     1156.50     1141.97     16.90 o 
   1  -1   3     4416.98     4364.95     51.94 o 
   2  -1   3     3170.09     3062.97     52.33 o 
   3  -1   3      813.13      844.27     23.50 o 
   4  -1   3       10.43       11.58      4.57 o 
   5  -1   3       49.06       45.42      8.25 o 
   6  -1   3      231.43      217.61     17.91 o 
   7  -1   3      206.96      237.50     20.76 o 
  -9   0   3       12.29        9.14      8.95 o 
  -8   0   3      624.51      650.59     34.62 o 
  -7   0   3      975.76     1063.92     29.50 o 
  -6   0   3        8.12       13.70      3.69 o 
  -5   0   3     2830.69     2850.17     41.39 o 
  -4   0   3     6046.37     6192.35     92.26 o 
  -3   0   3      511.44      528.25     11.33 o 
  -2   0   3     3847.12     3897.20     47.41 o 
  -1   0   3     5285.28     5370.43     78.36 o 
   0   0   3     1778.05     1920.42     43.96 o 
   1   0   3       31.19       41.80      3.53 o 
   2   0   3     1715.00     1795.16     26.04 o 
   3   0   3      552.74      540.61     28.30 o 
   4   0   3      448.38      435.67     18.70 o 
   5   0   3      239.12      247.01     17.19 o 
   6   0   3      192.08      184.44     17.80 o 
  -9   1   3        6.98        4.67      7.59 o 
  -8   1   3      540.29      568.32     32.09 o 
  -7   1   3     1965.01     2057.83     44.14 o 
  -6   1   3      186.54      187.31     11.64 o 
  -5   1   3     2965.15     2997.51     43.17 o 
  -4   1   3     6377.41     6270.25     91.85 o 
  -3   1   3      383.51      345.02     18.57 o 
  -2   1   3     1922.40     1903.27     28.14 o 
  -1   1   3     1552.86     1725.18     46.10 o 
   0   1   3      775.06      846.25     30.15 o 
   1   1   3      210.01      205.39     15.17 o 
   2   1   3      482.07      456.87     24.90 o 
   3   1   3      673.50      693.25     29.76 o 
   4   1   3     1542.45     1487.36     51.15 o 
   5   1   3      263.87      258.94     35.40 o 
   6   1   3       75.53       82.86     17.89 o 
  -9   2   3       88.95       95.69     16.53 o 
  -8   2   3     1008.84     1041.76     31.20 o 
  -7   2   3     1722.60     1820.74     41.59 o 
  -6   2   3      431.67      444.53     17.41 o 
  -5   2   3     1015.22      957.65     25.25 o 
  -4   2   3     3173.15     3214.10     43.64 o 
  -3   2   3     1337.71     1472.81     28.84 o 
  -2   2   3       99.10      105.26      8.95 o 
  -1   2   3       10.92       14.78      5.06 o 
   0   2   3      540.51      587.18     26.06 o 
   1   2   3     2419.90     2385.88     68.46 o 
   2   2   3      484.64      473.79     27.03 o 
   3   2   3      209.89      240.59     27.81 o 
   4   2   3     1344.19     1429.93     63.79 o 
   5   2   3      413.93      457.65     36.18 o 
  -9   3   3       90.43       92.00     16.73 o 
  -8   3   3      110.27      111.42     12.49 o 
  -7   3   3     1730.08     1715.09     41.54 o 
  -6   3   3      248.28      239.56     14.10 o 
  -5   3   3       38.43       35.40      8.56 o 
  -4   3   3      396.32      448.90     24.70 o 
  -3   3   3      374.43      376.27     13.30 o 
  -2   3   3     1668.43     1690.44     36.50 o 
  -1   3   3      151.29      136.54     12.25 o 
   0   3   3       88.68      111.25     14.20 o 
   1   3   3     2677.56     2909.46     89.27 o 
   2   3   3     1548.93     1641.74     64.96 o 
   3   3   3      184.88      232.81     28.20 o 
   4   3   3      936.96     1001.07     55.63 o 
  -9   4   3        4.36        4.75      6.45 o 
  -8   4   3       83.54       82.90     17.60 o 
  -7   4   3      139.72      150.94     13.81 o 
  -6   4   3      508.97      506.47     28.79 o 
  -5   4   3       37.41       49.01     11.28 o 
  -4   4   3       47.40       37.15     10.70 o 
  -3   4   3      371.69      374.60     28.01 o 
  -2   4   3     1650.63     1784.08     50.08 o 
  -1   4   3     1194.18     1330.16     49.99 o 
   0   4   3      475.18      479.04     30.34 o 
   1   4   3     1083.60     1151.80     53.10 o 
   2   4   3      588.95      592.82     39.48 o 
   3   4   3        2.45       -4.08      7.97 o 
  -9   5   3      182.27      134.81     15.72 o 
  -8   5   3       17.56       20.86      8.24 o 
  -7   5   3       73.48       86.55     15.95 o 
  -6   5   3      123.22      126.23     19.26 o 
  -5   5   3      956.32      913.74     45.32 o 
  -4   5   3      208.44      195.86     24.90 o 
  -3   5   3      427.42      464.84     35.20 o 
  -2   5   3     1774.64     1997.86     78.38 o 
  -1   5   3      730.70      816.10     40.07 o 
   0   5   3      143.86      167.07     22.37 o 
   1   5   3     1058.47     1208.01     58.15 o 
   2   5   3      131.50      160.85     25.87 o 
  -8   6   3       76.13       51.14     27.23 o 
  -7   6   3      102.66      107.36     19.45 o 
  -6   6   3      272.60      304.97     32.87 o 
  -5   6   3     1226.05     1140.52     56.01 o 
  -4   6   3      519.15      478.46     37.34 o 
  -3   6   3      257.64      258.48     33.84 o 
  -2   6   3     1621.86     1754.74     79.35 o 
   0   6   3       74.22       62.24     17.31 o 
  -7   7   3       33.38       32.09     14.59 o 
  -6   7   3       41.90       29.17     14.20 o 
  -5   7   3      878.88      751.14     48.62 o 
  -4   7   3      483.36      450.65     40.46 o 
  -3   7   3       98.40       94.52     24.51 o 
  -2   7   3      630.96      781.87     56.01 o 
   0  -9   4       37.49       31.82     10.13 o 
   1  -9   4      470.65      497.52     39.68 o 
   2  -9   4     1032.71      999.71     53.88 o 
   3  -9   4       99.69      102.69     20.81 o 
   4  -9   4      280.55      299.52     33.65 o 
   5  -9   4      884.44      838.08     48.23 o 
   6  -9   4      186.10      204.03     28.59 o 
  -2  -8   4      185.52      218.61     29.17 o 
  -1  -8   4      662.69      652.49     69.43 o 
   0  -8   4       92.80       60.45     11.63 o 
   1  -8   4      571.82      562.12     25.45 o 
   2  -8   4     1591.57     1633.18     65.35 o 
   3  -8   4      174.64      167.27     22.76 o 
   4  -8   4      117.73      116.31     19.84 o 
   5  -8   4      610.08      658.95     40.46 o 
   6  -8   4      215.67      197.61     26.26 o 
   7  -8   4       36.34       31.90     13.23 o 
  -4  -7   4      206.85      227.75     29.17 o 
  -3  -7   4       11.84        6.03      8.17 o 
  -2  -7   4      414.71      414.28     30.54 o 
  -1  -7   4     1284.67     1258.10     39.34 o 
   0  -7   4      380.01      348.61     55.72 o 
   1  -7   4      717.42      718.92     26.25 o 
   2  -7   4     1825.43     1899.32     44.69 o 
   3  -7   4      519.10      529.81     32.87 o 
   4  -7   4      188.35      178.74     22.56 o 
   5  -7   4       21.77       31.90     12.25 o 
   6  -7   4      284.33      276.38     29.95 o 
   7  -7   4      271.19      247.79     30.34 o 
  -5  -6   4      329.84      324.22     30.34 o 
  -4  -6   4      354.37      360.59     31.51 o 
  -3  -6   4       83.71       87.91     17.50 o 
  -2  -6   4      666.62      709.52     37.73 o 
  -1  -6   4     1473.62     1459.18     39.44 o 
   0  -6   4      507.10      544.59     22.07 o 
   1  -6   4      139.27      129.57     11.66 o 
   2  -6   4      846.64      847.61     25.96 o 
   3  -6   4      682.76      670.84     22.53 o 
   4  -6   4      384.05      383.61     17.19 o 
   5  -6   4       16.43        7.20      8.56 o 
   6  -6   4      111.33      107.95     19.84 o 
   7  -6   4      733.96      866.28     48.62 o 
   8  -6   4      279.96      340.17     37.15 o 
  -6  -5   4       20.12       -3.70      9.72 o 
  -5  -5   4      232.53      239.04     28.20 o 
  -4  -5   4     1079.42     1186.81     52.90 o 
  -3  -5   4      133.94      134.98     19.45 o 
  -2  -5   4      748.60      704.46     35.59 o 
  -1  -5   4     1657.41     1649.63     39.53 o 
   0  -5   4      173.81      174.08     12.10 o 
   1  -5   4      129.77      123.27     10.50 o 
   2  -5   4      134.54      147.47     10.65 o 
   3  -5   4      443.52      437.91     30.44 o 
   4  -5   4     1279.21     1343.74     35.40 o 
   5  -5   4      664.15      702.80     24.24 o 
   6  -5   4      249.58      297.77     26.06 o 
   7  -5   4     1086.70     1182.53     56.21 o 
   8  -5   4      368.92      410.19     35.01 o 
  -7  -4   4      479.94      544.20     38.51 o 
  -6  -4   4       84.10       90.83     17.70 o 
  -5  -4   4      860.50      858.31     44.15 o 
  -4  -4   4     1372.00     1409.12     54.85 o 
  -3  -4   4      226.14      232.23     19.64 o 
  -2  -4   4       58.55       56.40     10.89 o 
  -1  -4   4      877.69      848.37     24.25 o 
   0  -4   4     1351.52     1451.71     32.02 o 
   1  -4   4      490.67      415.01     15.45 o 
   2  -4   4      991.83     1000.06     25.92 o 
   3  -4   4     1376.88     1424.04     65.45 o 
   4  -4   4     3831.21     4008.04     72.10 o 
   5  -4   4      571.90      592.29     21.98 o 
   6  -4   4      184.49      171.00     14.84 o 
   7  -4   4      872.65      910.24     48.23 o 
  -7  -3   4      261.87      349.12     28.59 o 
  -6  -3   4      515.79      566.76     34.62 o 
  -5  -3   4      101.58      116.92     17.41 o 
  -4  -3   4     1397.98     1342.11     35.00 o 
  -3  -3   4      816.46      857.03     25.44 o 
  -2  -3   4      299.55      292.10     21.20 o 
  -1  -3   4       43.02       38.31      4.59 o 
   0  -3   4     1186.30     1153.40     25.41 o 
   1  -3   4     6026.62     5920.70    123.12 o 
   2  -3   4     2000.56     2020.94     39.64 o 
   3  -3   4      446.17      430.04     16.16 o 
   4  -3   4     5270.69     5143.25     87.40 o 
   5  -3   4     2545.30     2709.16     57.14 o 
   6  -3   4      349.18      325.94     18.02 o 
   7  -3   4      916.98      948.00     33.59 o 
  -8  -2   4       53.42       75.46     17.70 o 
  -7  -2   4      498.82      588.71     25.02 o 
  -6  -2   4       92.36       93.51      8.45 o 
  -5  -2   4       54.82       53.92      5.98 o 
  -4  -2   4       11.91       10.53      3.97 o 
  -3  -2   4     1690.43     1781.46     37.87 o 
  -2  -2   4     1445.58     1383.69     30.59 o 
  -1  -2   4     2282.35     2267.95     34.78 o 
   0  -2   4      640.44      572.18     11.57 o 
   1  -2   4    10060.21     9943.11    112.65 o 
   2  -2   4     3463.68     3404.09     60.88 o 
   3  -2   4      265.56      251.61     12.51 o 
   4  -2   4     3424.82     3425.49     65.31 o 
   5  -2   4     1332.81     1444.78     38.98 o 
   6  -2   4       43.83       30.91      7.70 o 
   7  -2   4      392.93      401.80     23.50 o 
  -7  -1   4       53.93       63.27     10.11 o 
  -6  -1   4      554.94      561.01     19.14 o 
  -5  -1   4      997.88     1034.60     21.38 o 
  -4  -1   4       50.11       53.52      7.42 o 
  -3  -1   4      299.96      297.82      7.95 o 
  -2  -1   4     8760.16     8555.25    123.80 o 
  -1  -1   4     1493.17     1386.89     41.91 o 
   0  -1   4      868.89      821.82     14.74 o 
   1  -1   4     5691.86     5236.10     62.95 o 
   2  -1   4     3815.66     3745.26     64.30 o 
   3  -1   4       79.39       63.66      9.43 o 
   4  -1   4     1605.06     1647.83     40.75 o 
   5  -1   4      629.37      634.44     25.15 o 
   6  -1   4       29.68       20.25      8.07 o 
  -8   0   4       57.64       60.29     13.23 o 
  -7   0   4       26.37       18.87      8.36 o 
  -6   0   4      276.20      274.84     11.21 o 
  -5   0   4     1552.78     1566.37     32.74 o 
  -4   0   4     3537.28     3543.83     95.46 o 
  -3   0   4     3157.15     3189.48     42.02 o 
  -2   0   4     8205.88     8289.75     95.50 o 
  -1   0   4     3523.91     3654.06     59.26 o 
   0   0   4      942.65      896.34     21.56 o 
   1   0   4     4921.89     4979.75     62.24 o 
   2   0   4     1637.03     1569.62     36.27 o 
   3   0   4       36.03       26.64      6.66 o 
   4   0   4      103.84      110.52     12.24 o 
   5   0   4      279.22      277.13     17.40 o 
   6   0   4      132.38      132.19     24.90 o 
  -8   1   4      234.89      243.90     24.90 o 
  -7   1   4       68.45       63.99     13.61 o 
  -6   1   4      478.75      496.74     29.56 o 
  -5   1   4     2944.40     2989.44     43.29 o 
  -4   1   4     1468.87     1477.94     24.89 o 
  -3   1   4      439.61      416.46     11.21 o 
  -2   1   4     6251.94     6106.82    139.12 o 
  -1   1   4     3368.52     3392.66     57.29 o 
   0   1   4      399.24      430.49     15.08 o 
   1   1   4     1648.25     1663.13     54.85 o 
   2   1   4      340.03      308.86     22.17 o 
   3   1   4      233.49      233.39     21.20 o 
   4   1   4        6.85        7.20      8.17 o 
   5   1   4        1.94       -0.39      9.53 o 
  -9   2   4      191.76      189.63     24.31 o 
  -8   2   4      403.43      397.94     28.40 o 
  -7   2   4      406.06      419.53     28.79 o 
  -6   2   4      604.97      595.45     20.84 o 
  -5   2   4     3944.36     3904.95     67.76 o 
  -4   2   4     1136.94     1209.59     42.30 o 
  -3   2   4      213.64      226.11      9.16 o 
  -2   2   4     4728.12     4739.38    127.49 o 
  -1   2   4     1029.38     1140.52     40.26 o 
   0   2   4       86.50       81.88     12.64 o 
   1   2   4      110.19      126.81     16.73 o 
   2   2   4      119.94      131.87     18.87 o 
   3   2   4       87.94      104.25     21.01 o 
   4   2   4      254.73      227.37     31.51 o 
  -9   3   4      241.43      274.43     31.31 o 
  -8   3   4     1280.21     1390.84     58.35 o 
  -7   3   4      365.51      367.79     27.62 o 
  -6   3   4      323.15      308.30     15.84 o 
  -5   3   4     2195.83     2089.81     45.99 o 
  -4   3   4     1618.41     1761.16     56.99 o 
  -3   3   4      128.98      104.83     16.53 o 
  -2   3   4      537.07      563.84     25.87 o 
  -1   3   4      665.00      706.21     31.70 o 
   0   3   4      452.05      425.75     26.06 o 
   1   3   4       17.32        8.95      6.22 o 
   2   3   4        8.88        1.17      7.59 o 
   3   3   4      242.05      235.92     31.31 o 
  -9   4   4      131.02      137.51     23.14 o 
  -8   4   4      800.99      837.30     46.48 o 
  -7   4   4      378.23      385.44     19.47 o 
  -6   4   4        7.20        5.15      5.09 o 
  -5   4   4      935.44      974.03     43.57 o 
  -4   4   4      580.09      620.83     35.79 o 
  -3   4   4       16.25       33.65     12.06 o 
  -2   4   4       24.08       24.31     11.48 o 
  -1   4   4       92.17      122.73     19.45 o 
   0   4   4      419.67      458.23     32.87 o 
   1   4   4      786.97      877.37     49.60 o 
   2   4   4       27.19       26.45     14.78 o 
  -8   5   4      408.44      401.63     32.87 o 
  -7   5   4      373.33      357.29     35.79 o 
  -6   5   4       89.66       92.00     17.70 o 
  -5   5   4       12.03       10.31     10.11 o 
  -4   5   4       17.38       20.42     12.45 o 
  -3   5   4      548.33      511.91     38.32 o 
  -2   5   4      133.48      114.56     23.34 o 
   0   5   4      511.59      682.49     43.57 o 
   1   5   4      470.70      557.42     41.04 o 
  -6   6   4      116.12      104.25     21.20 o 
  -5   6   4        0.59        3.31     10.11 o 
  -4   6   4       14.39       15.56     14.20 o 
  -3   6   4      161.24      159.88     27.81 o 
  -2   6   4      608.13      571.62     46.48 o 
  -1  -9   5       64.60       49.27     20.42 o 
   0  -9   5       32.99       26.00     26.84 o 
   1  -9   5      400.06      437.14     23.48 o 
   2  -9   5       50.54       64.57     16.53 o 
   3  -9   5      147.07      126.03     21.78 o 
   4  -9   5      933.21      983.18     50.76 o 
   5  -9   5      309.91      307.30     33.06 o 
  -3  -8   5       43.51       43.57     15.37 o 
  -2  -8   5       52.99       42.01     15.37 o 
  -1  -8   5       56.93       43.63     14.78 o 
   0  -8   5      349.13      370.20     21.58 o 
   1  -8   5      562.33      614.53     25.33 o 
   2  -8   5      872.22      850.68     29.57 o 
   3  -8   5      206.80      208.69     24.90 o 
   4  -8   5     1699.28     1683.55     65.55 o 
   5  -8   5      721.11      766.70     43.57 o 
   6  -8   5       31.84       44.35     14.39 o 
  -4  -7   5        4.64        5.83      9.14 o 
  -3  -7   5      321.64      309.64     28.01 o 
  -2  -7   5      616.84      680.90     29.29 o 
  -1  -7   5       26.87       23.71      7.77 o 
   0  -7   5      120.46      145.19     18.38 o 
   1  -7   5     2153.00     2191.89     63.99 o 
   2  -7   5     1104.10     1087.35     60.88 o 
   3  -7   5      137.43      133.34     12.57 o 
   4  -7   5     1308.18     1292.03     54.65 o 
   5  -7   5      991.08     1016.82     49.99 o 
   6  -7   5       15.24       25.67     12.64 o 
   7  -7   5      207.58      246.04     31.12 o 
  -5  -6   5      167.29      177.57     25.48 o 
  -4  -6   5       28.69       30.15     11.86 o 
  -3  -6   5      195.26      195.47     24.90 o 
  -2  -6   5     1469.64     1508.84     70.41 o 
  -1  -6   5     1454.12     1472.00     55.72 o 
   0  -6   5      661.67      671.72     23.85 o 
   1  -6   5     3200.21     3211.69     70.21 o 
   2  -6   5     1154.25     1031.41     41.43 o 
   3  -6   5       18.52       19.31     13.52 o 
   4  -6   5     1239.78     1281.54     35.40 o 
   5  -6   5      711.27      676.84     39.48 o 
   6  -6   5       85.51      117.67     20.81 o 
   7  -6   5        9.75       10.70     11.09 o 
  -6  -5   5       34.49        9.34      9.92 o 
  -5  -5   5      713.42      734.80     43.37 o 
  -4  -5   5      187.78      218.42     25.87 o 
  -3  -5   5      142.25      126.42     19.26 o 
  -2  -5   5     2839.11     2631.14     82.66 o 
  -1  -5   5     1341.29     1254.03     32.33 o 
   0  -5   5      128.33      138.04     11.32 o 
   1  -5   5     1946.64     1833.66     40.53 o 
   2  -5   5     1587.46     1529.67     44.25 o 
   3  -5   5       83.78      101.67     10.57 o 
   4  -5   5       14.05       23.01      6.08 o 
   5  -5   5      301.73      319.75     17.27 o 
   6  -5   5      752.03      816.30     44.54 o 
   7  -5   5      144.37      153.65     24.51 o 
  -7  -4   5        0.77       12.45     10.50 o 
  -6  -4   5      105.15      102.69     19.26 o 
  -5  -4   5      495.07      554.90     35.20 o 
  -4  -4   5      997.60     1025.77     46.87 o 
  -3  -4   5      419.38      428.86     28.59 o 
  -2  -4   5     2487.77     2366.04     73.91 o 
  -1  -4   5     1655.34     1702.99     35.91 o 
   0  -4   5       10.70        6.11      3.46 o 
   1  -4   5     1237.54     1193.60     28.80 o 
   2  -4   5      643.72      648.27     20.98 o 
   3  -4   5       53.20       57.76      8.11 o 
   4  -4   5      650.39      624.89     22.89 o 
   5  -4   5       22.16       20.65      6.39 o 
   6  -4   5      617.85      695.44     27.97 o 
   7  -4   5      658.92      747.84     45.90 o 
  -7  -3   5      104.94      147.40     27.13 o 
  -6  -3   5      194.44      172.71     22.27 o 
  -5  -3   5     1547.47     1470.62     39.42 o 
  -4  -3   5     1073.97     1046.39     60.29 o 
  -3  -3   5      250.37      235.28     13.32 o 
  -2  -3   5     2112.72     2116.14     56.60 o 
  -1  -3   5     1455.60     1366.06     23.02 o 
   0  -3   5      112.93       96.75      5.92 o 
   1  -3   5       58.75      112.03      9.72 o 
   2  -3   5      164.13      151.80      9.64 o 
   3  -3   5     1736.61     1774.62     40.36 o 
   4  -3   5      261.48      259.71     22.17 o 
   5  -3   5       75.52       61.07      9.83 o 
   6  -3   5      644.32      675.18     28.05 o 
  -8  -2   5      408.26      434.11     32.87 o 
  -7  -2   5      197.37      229.58     22.17 o 
  -6  -2   5       79.61       76.51     10.31 o 
  -5  -2   5     1250.22     1246.66     34.26 o 
  -4  -2   5      603.76      613.45     21.84 o 
  -3  -2   5      655.62      717.08     22.49 o 
  -2  -2   5      949.90      867.08     38.70 o 
  -1  -2   5     1376.63     1482.84     32.12 o 
   0  -2   5      914.03      923.41     16.93 o 
   1  -2   5      992.89      917.43     17.67 o 
   2  -2   5      156.02      159.55     18.87 o 
   3  -2   5     1716.88     1707.91     40.05 o 
   4  -2   5     2040.75     2046.03     48.17 o 
   5  -2   5        0.74       -0.09      5.47 o 
   6  -2   5      512.25      516.28     25.22 o 
  -8  -1   5      546.66      566.95     34.23 o 
  -7  -1   5      390.54      400.18     29.56 o 
  -6  -1   5       71.48       71.03     10.13 o 
  -5  -1   5      437.72      400.25     22.56 o 
  -4  -1   5      964.10      924.17     48.82 o 
  -3  -1   5       65.88       62.67      7.73 o 
  -2  -1   5      712.91      766.23     21.78 o 
  -1  -1   5      101.89      110.74      9.63 o 
   0  -1   5     4435.36     4668.72     73.74 o 
   1  -1   5     2285.79     2131.82     38.08 o 
   2  -1   5        0.18       -0.20      3.27 o 
   3  -1   5     1895.85     1871.86     44.07 o 
   4  -1   5     1808.03     1784.82     59.32 o 
   5  -1   5       20.63       18.93      7.45 o 
   6  -1   5      223.95      226.59     20.63 o 
  -9   0   5        5.81      -11.28      7.59 o 
  -8   0   5      255.09      210.83     23.53 o 
  -7   0   5      575.06      539.53     32.09 o 
  -6   0   5      108.43      119.03     16.73 o 
  -5   0   5      125.15      106.87     10.66 o 
  -4   0   5      244.74      217.65     12.34 o 
  -3   0   5     1823.17     1927.70     40.16 o 
  -2   0   5     1951.29     1878.56     38.58 o 
  -1   0   5      158.80      163.02      9.76 o 
   0   0   5     2635.56     2628.03     48.21 o 
   1   0   5     4193.17     4052.12    104.64 o 
   2   0   5       43.39       35.40      9.92 o 
   3   0   5     1814.41     1750.55     44.30 o 
   4   0   5      931.64      957.90     33.01 o 
   5   0   5       26.92        6.60     19.35 o 
  -9   1   5        1.70      -12.84      8.56 o 
  -8   1   5       45.30       31.12     10.70 o 
  -7   1   5      236.01      245.65     25.67 o 
  -6   1   5      545.06      561.90     32.48 o 
  -5   1   5      348.41      347.95     24.31 o 
  -4   1   5      102.62      100.73      9.52 o 
  -3   1   5     2009.99     1982.40     40.88 o 
  -2   1   5     3699.79     3628.02     64.94 o 
  -1   1   5      284.24      282.12     13.07 o 
   0   1   5     4331.47     4349.57     92.48 o 
   1   1   5     2804.92     2809.68     83.63 o 
   2   1   5       27.39       15.56      8.56 o 
   3   1   5      418.39      405.52     29.76 o 
   4   1   5      506.75      469.71     35.01 o 
  -9   2   5      153.90      140.23     23.53 o 
  -8   2   5        3.53       -4.47      6.81 o 
  -7   2   5       44.06       36.95     11.86 o 
  -6   2   5      780.37      766.31     39.68 o 
  -5   2   5     1042.17     1038.80     46.10 o 
  -4   2   5        0.53        4.67      5.06 o 
  -3   2   5     2503.41     2459.36     48.24 o 
  -2   2   5     1831.01     1796.76     43.28 o 
  -1   2   5      177.95      178.30     12.32 o 
   0   2   5      692.81      729.16     35.79 o 
   1   2   5     1658.12     1766.02     63.60 o 
   2   2   5      129.10       90.05     17.12 o 
   3   2   5       76.57       52.93     12.64 o 
  -9   3   5      103.03      119.81     22.17 o 
  -8   3   5      220.83      228.14     27.81 o 
  -7   3   5      158.31      148.79     22.56 o 
  -6   3   5      848.59      754.64     40.65 o 
  -5   3   5     1272.86     1161.53     49.60 o 
  -4   3   5        3.23        0.19      5.64 o 
  -3   3   5     1430.57     1339.49     54.07 o 
  -2   3   5     1954.47     2140.42     64.77 o 
  -1   3   5       32.45       21.59      9.14 o 
   0   3   5      212.13      246.43     21.59 o 
   1   3   5      131.90      153.07     21.39 o 
   2   3   5       87.91       84.61     21.20 o 
  -8   4   5      331.90      292.13     32.29 o 
  -7   4   5        0.37        0.97      7.78 o 
  -6   4   5     1336.12     1169.89     54.26 o 
  -5   4   5     1025.35     1050.08     49.99 o 
  -3   4   5      876.06      933.58     49.40 o 
  -2   4   5      417.67      494.02     37.15 o 
  -1   4   5       80.86       80.52     15.56 o 
   0   4   5       60.07       75.08     17.70 o 
   1   4   5       13.74        5.25     12.84 o 
  -7   5   5        4.99        7.39      8.17 o 
  -6   5   5      539.11      568.51     40.07 o 
  -3   5   5      156.86      199.36     28.79 o 
  -2   5   5      145.99      169.41     28.79 o 
  -1  -9   6      187.61      167.66     27.03 o 
   0  -9   6        0.00        0.00      7.39 o 
   1  -9   6       32.88       36.76     13.03 o 
   2  -9   6       82.84       95.50     19.06 o 
   3  -9   6      181.93      200.53     25.67 o 
   4  -9   6      161.24      174.46     24.70 o 
   5  -9   6        6.90        4.47      9.92 o 
  -3  -8   6        0.88       -5.06      9.34 o 
  -2  -8   6       50.48       33.45     14.39 o 
  -1  -8   6      215.27      227.56     28.79 o 
   0  -8   6      187.63      187.69     23.73 o 
   1  -8   6       15.58        2.72      7.20 o 
   2  -8   6      143.39      124.71     30.34 o 
   3  -8   6      323.45      374.21     28.20 o 
   4  -8   6      726.77      793.74     42.98 o 
   5  -8   6        2.28       -1.75      9.53 o 
   6  -8   6      456.13      511.52     38.70 o 
  -4  -7   6       98.00      122.34     24.31 o 
  -3  -7   6       12.04       13.23      9.72 o 
  -2  -7   6        0.37        2.92      6.61 o 
  -1  -7   6      135.61      128.17     19.64 o 
   0  -7   6      494.63      508.80     32.29 o 
   1  -7   6      377.29      354.57     26.26 o 
   2  -7   6        4.30        2.30      4.38 o 
   3  -7   6     1499.38     1437.75     72.84 o 
   4  -7   6      878.74      923.13     31.28 o 
   5  -7   6       67.36       72.94     16.92 o 
   6  -7   6      433.28      425.75     34.62 o 
  -5  -6   6       66.69       60.29     16.73 o 
  -4  -6   6      152.72      125.26     21.59 o 
  -3  -6   6      231.90      225.23     28.59 o 
  -2  -6   6       55.67       80.91     17.31 o 
  -1  -6   6       31.34       24.70      8.75 o 
   0  -6   6     1848.88     1902.17     65.16 o 
   1  -6   6     1347.64     1242.83     49.79 o 
   2  -6   6       60.48       62.46      9.21 o 
   3  -6   6     1045.21     1070.84     32.97 o 
   4  -6   6     1554.47     1675.95     44.01 o 
   5  -6   6       65.26       91.14     12.36 o 
   6  -6   6      279.70      282.60     32.48 o 
  -6  -5   6       21.18       20.03     13.23 o 
  -5  -5   6        9.33       10.11     10.11 o 
  -4  -5   6      144.73      149.96     22.95 o 
  -3  -5   6      882.87      949.92     47.46 o 
  -2  -5   6      990.10     1013.71     46.29 o 
  -1  -5   6       52.67       56.01     12.45 o 
   0  -5   6     1758.77     1816.39     62.82 o 
   1  -5   6     4498.39     3914.23    105.42 o 
   2  -5   6       41.66       37.12      7.08 o 
   3  -5   6     2482.46     2521.65     90.63 o 
   4  -5   6     1294.75     1357.77     53.88 o 
   5  -5   6       47.63       37.23     12.35 o 
   6  -5   6       32.80       47.03     10.02 o 
  -7  -4   6       71.49       99.97     21.39 o 
  -6  -4   6      263.47      283.76     22.83 o 
  -5  -4   6      144.91      163.75     16.22 o 
  -4  -4   6       11.05       16.90      6.42 o 
  -3  -4   6     1383.21     1369.83     38.00 o 
  -2  -4   6     2466.05     2503.35     53.52 o 
  -1  -4   6       93.58       73.77      9.68 o 
   0  -4   6     2989.46     2627.64     79.16 o 
   1  -4   6     2475.04     2383.16     74.49 o 
   2  -4   6      600.99      561.27     45.90 o 
   3  -4   6      418.19      464.68     19.95 o 
   4  -4   6     1292.87     1303.57     36.86 o 
   5  -4   6      253.59      268.84     18.45 o 
   6  -4   6        7.22       -0.58      8.75 o 
  -7  -3   6       39.58       36.37     10.50 o 
  -6  -3   6      508.43      496.26     23.36 o 
  -5  -3   6      559.55      587.25     24.41 o 
  -4  -3   6       31.21       48.92      8.10 o 
  -3  -3   6     1408.61     1382.62     35.90 o 
  -2  -3   6     2504.48     2502.49     51.29 o 
  -1  -3   6      234.94      230.24     12.35 o 
   0  -3   6     1278.38     1268.99     31.12 o 
   1  -3   6     2144.56     2105.40    127.88 o 
   2  -3   6      308.09      271.89     13.68 o 
   3  -3   6        7.29        3.04      4.46 o 
   4  -3   6       81.15       75.47     10.93 o 
   5  -3   6      341.73      317.58     19.36 o 
   6  -3   6      201.75      182.12     18.50 o 
  -8  -2   6      210.11      249.15     28.79 o 
  -7  -2   6       10.67        1.24      5.28 o 
  -6  -2   6     1171.05     1212.48     36.57 o 
  -5  -2   6      933.03      961.04     30.47 o 
  -4  -2   6       37.36       50.89      8.25 o 
  -3  -2   6     2332.11     2306.42     48.91 o 
  -2  -2   6     2036.50     2005.62     45.03 o 
  -1  -2   6       83.05       78.77      8.95 o 
   0  -2   6      182.05      181.26     27.03 o 
   1  -2   6      585.04      569.87     31.12 o 
   2  -2   6      475.85      473.97     27.33 o 
   3  -2   6      376.23      345.46     35.20 o 
   4  -2   6        3.19       -4.98      4.59 o 
   5  -2   6      269.89      241.73     20.01 o 
  -8  -1   6      121.37      109.89     18.48 o 
  -7  -1   6        0.02       -2.72      5.64 o 
  -6  -1   6      391.18      418.87     19.93 o 
  -5  -1   6     2354.09     2248.52     50.26 o 
  -4  -1   6        1.93       -0.49      3.57 o 
  -3  -1   6      554.18      502.13     28.98 o 
  -2  -1   6     1133.22     1175.57     30.22 o 
  -1  -1   6      375.99      362.23     15.17 o 
   0  -1   6       43.25       34.17      5.76 o 
   1  -1   6       34.71       47.07     10.70 o 
   2  -1   6      321.60      293.72     25.97 o 
   3  -1   6      998.57      994.32     32.58 o 
   4  -1   6      218.63      241.81     19.63 o 
   5  -1   6      247.18      234.68     20.67 o 
  -8   0   6      355.14      390.55     29.56 o 
  -7   0   6        4.82        5.45      6.81 o 
  -6   0   6      816.63      814.74     40.07 o 
  -5   0   6      700.78      681.16     24.01 o 
  -4   0   6      215.53      210.51     15.27 o 
  -3   0   6      260.53      268.89     13.88 o 
  -2   0   6      215.27      203.46     12.87 o 
  -1   0   6      214.62      202.28     18.87 o 
   0   0   6      554.59      510.36     28.40 o 
   1   0   6      291.96      268.40     22.17 o 
   2   0   6      635.31      577.85     34.81 o 
   3   0   6      774.31      709.52     40.84 o 
   4   0   6      255.48      222.70     28.59 o 
  -9   1   6      193.32      240.40     28.59 o 
  -8   1   6      442.88      440.53     32.29 o 
  -7   1   6       40.13       18.48      8.95 o 
  -6   1   6      163.94      121.56     18.87 o 
  -5   1   6      439.83      418.17     28.59 o 
  -4   1   6      787.02      780.24     32.48 o 
  -3   1   6       36.79       32.57      6.31 o 
  -2   1   6       94.74       95.00      9.95 o 
  -1   1   6      455.58      465.81     18.89 o 
   0   1   6     1159.96     1106.29     46.48 o 
   1   1   6      117.14      118.45     17.89 o 
   2   1   6      186.23      182.44     23.53 o 
   3   1   6      940.31      981.62     51.15 o 
  -8   2   6      236.93      226.59     28.98 o 
  -7   2   6      145.23      142.95     21.78 o 
  -6   2   6       22.97       15.17      8.75 o 
  -5   2   6      124.88      126.62     19.26 o 
  -4   2   6      253.62      222.70     24.31 o 
  -3   2   6     1598.28     1523.78     51.44 o 
  -2   2   6      126.84       98.46     10.72 o 
  -1   2   6     1214.96     1281.16     34.89 o 
   0   2   6     1161.61     1155.89     50.37 o 
   1   2   6      309.30      303.02     26.45 o 
   2   2   6      224.66      244.48     28.98 o 
  -8   3   6       12.59       12.06     11.48 o 
  -7   3   6      214.14      175.63     25.67 o 
  -6   3   6      216.90      215.11     27.03 o 
  -5   3   6       28.80       18.48      8.56 o 
  -4   3   6      468.31      459.79     31.51 o 
  -3   3   6     1192.49     1249.25     52.12 o 
  -2   3   6      265.49      282.60     28.79 o 
  -1   3   6      233.85      223.86     25.09 o 
   0   3   6     1263.54     1391.62     58.74 o 
   1   3   6      108.97       85.38     18.09 o 
  -7   4   6       56.88       75.66     17.12 o 
  -6   4   6      406.70      388.21     32.09 o 
  -5   4   6      183.75      152.68     22.76 o 
  -4   4   6      433.62      437.23     32.48 o 
  -3   4   6      845.68      865.51     46.29 o 
  -5   5   6       41.83       30.54     15.37 o 
  -4   5   6       83.08      100.36     21.39 o 
   0  -9   7      105.09      133.62     22.17 o 
   1  -9   7      538.55      556.45     37.15 o 
   2  -9   7       67.72       60.10     14.98 o 
  -2  -8   7      177.18      209.67     28.20 o 
  -1  -8   7      124.67      120.78     20.81 o 
   0  -8   7      219.26      187.49     24.12 o 
   1  -8   7      368.06      345.04     27.62 o 
   2  -8   7      219.72      229.12     25.87 o 
   3  -8   7       11.93       21.98     10.89 o 
  -4  -7   7       20.66       33.84     16.34 o 
  -3  -7   7       86.85      100.94     21.20 o 
  -2  -7   7      539.26      500.63     34.81 o 
  -1  -7   7       75.53       43.37     12.84 o 
   0  -7   7        3.50        4.28      7.20 o 
   1  -7   7       75.38       44.73     12.25 o 
   2  -7   7      741.02      708.94     39.29 o 
   3  -7   7      388.67      391.52     28.98 o 
   4  -7   7        1.89        0.78      8.36 o 
  -5  -6   7      154.00      141.40     25.28 o 
  -4  -6   7       60.51       54.26     15.56 o 
  -3  -6   7      109.14       67.68     15.37 o 
  -2  -6   7      211.71      186.33     24.12 o 
  -1  -6   7      141.87      129.53     18.87 o 
   0  -6   7      189.63      225.81     21.20 o 
   1  -6   7        5.75        7.00      7.00 o 
   2  -6   7      266.24      282.80     24.70 o 
   3  -6   7     1486.26     1469.80     59.13 o 
   4  -6   7      340.06      358.84     28.20 o 
   5  -6   7      365.14      395.02     30.73 o 
  -6  -5   7       44.93       42.59     15.37 o 
  -5  -5   7      345.54      279.68     32.87 o 
  -4  -5   7       37.26       50.76     13.61 o 
  -3  -5   7        9.37       21.20      9.53 o 
  -2  -5   7       95.01       84.22     15.95 o 
  -1  -5   7      729.88      856.36     43.57 o 
   0  -5   7      444.44      443.84     29.37 o 
   1  -5   7       61.56       39.09     11.28 o 
   2  -5   7      293.26      307.89     25.28 o 
   3  -5   7     1733.29     1963.63     71.96 o 
   4  -5   7      331.33      344.26     28.01 o 
   5  -5   7      115.63      131.48     21.39 o 
  -7  -4   7       76.69       79.63     32.29 o 
  -6  -4   7        9.05        5.15      7.97 o 
  -5  -4   7      187.03      147.61     18.87 o 
  -4  -4   7      476.66      470.76     25.19 o 
  -3  -4   7      197.59      202.76     16.42 o 
  -2  -4   7        3.69        0.50      3.57 o 
  -1  -4   7      782.17      793.20     26.73 o 
   0  -4   7     1980.01     2080.26     90.73 o 
   1  -4   7      510.66      523.19     32.29 o 
   2  -4   7     1060.08     1074.78     48.82 o 
   3  -4   7     1135.25     1257.61     54.26 o 
   4  -4   7      684.77      718.86     40.65 o 
   5  -4   7       81.23       75.27     15.75 o 
  -7  -3   7       54.65       49.37     10.99 o 
  -6  -3   7       30.65       29.19      7.97 o 
  -5  -3   7        4.07        0.07      5.54 o 
  -4  -3   7      915.88      940.72     53.00 o 
  -3  -3   7     1191.48     1252.68     35.33 o 
  -2  -3   7      117.33      104.78     11.10 o 
  -1  -3   7      926.71     1025.95     29.62 o 
   0  -3   7     3207.71     3200.25     60.44 o 
   1  -3   7      324.22      326.75     26.45 o 
   2  -3   7      143.17      145.68     20.42 o 
   3  -3   7     1347.32     1272.39     54.07 o 
   4  -3   7      252.58      241.95     27.81 o 
   5  -3   7       10.67        8.17     10.89 o 
  -8  -2   7       69.92       45.12     13.81 o 
  -7  -2   7      133.39      136.73     21.01 o 
  -6  -2   7      431.33      488.75     33.55 o 
  -5  -2   7       28.05       10.84      5.84 o 
  -4  -2   7      365.29      391.11     23.44 o 
  -3  -2   7     2320.32     2334.53     51.29 o 
  -2  -2   7      572.06      542.86     29.17 o 
  -1  -2   7     1065.70     1073.33     36.18 o 
   0  -2   7     2197.73     2216.27     45.93 o 
   1  -2   7      674.31      648.25     35.79 o 
   2  -2   7      186.07      170.18     22.56 o 
   3  -2   7      370.23      364.68     29.17 o 
   4  -2   7      121.26      112.03     20.03 o 
  -8  -1   7        3.67       18.67      9.72 o 
  -7  -1   7      320.57      361.96     28.98 o 
  -6  -1   7      424.05      498.30     32.09 o 
  -5  -1   7      553.39      517.29     25.48 o 
  -4  -1   7      836.88      879.80     28.74 o 
  -3  -1   7     3048.02     3144.49     62.55 o 
  -2  -1   7      441.57      436.12     18.47 o 
  -1  -1   7      265.00      256.06     16.82 o 
   0  -1   7     1369.74     1291.65     52.51 o 
   1  -1   7      626.67      630.17     35.20 o 
   2  -1   7        1.38        3.89      6.61 o 
   3  -1   7       42.14       34.81     13.81 o 
   4  -1   7       97.43       86.94     19.45 o 
  -8   0   7       16.40        7.78      8.75 o 
  -7   0   7      224.87      212.19     25.09 o 
  -6   0   7      796.12      820.19     42.21 o 
  -5   0   7      139.42      146.84     20.03 o 
  -4   0   7       69.12       71.09      9.60 o 
  -3   0   7      948.17      981.41     29.71 o 
  -2   0   7     1414.86     1533.12     42.89 o 
  -1   0   7       44.09       47.62     15.37 o 
   0   0   7      327.80      346.98     25.87 o 
   1   0   7      120.06      104.25     18.09 o 
   2   0   7      303.50      278.91     26.06 o 
   3   0   7       30.21       13.81     10.31 o 
  -8   1   7       35.98       70.02     16.92 o 
  -7   1   7      170.03      148.98     22.17 o 
  -6   1   7      774.54      741.81     41.62 o 
  -5   1   7      166.57      167.46     21.78 o 
  -4   1   7      189.78      169.79     21.59 o 
  -3   1   7      274.70      274.80     15.61 o 
  -2   1   7       88.06       82.37     10.38 o 
  -1   1   7      179.90      162.60     20.23 o 
   0   1   7        4.12       -5.06      6.22 o 
   1   1   7       95.16       76.83     16.92 o 
   2   1   7      217.26      229.31     28.98 o 
  -8   2   7       19.01       26.84     12.06 o 
  -7   2   7      111.57       98.41     18.87 o 
  -6   2   7      406.44      381.60     30.54 o 
  -5   2   7      159.85      186.91     24.70 o 
  -4   2   7        1.59        3.70      7.59 o 
  -3   2   7      135.55      127.20     19.84 o 
  -2   2   7       57.05       60.57      9.78 o 
  -1   2   7      232.33      198.58     24.70 o 
   0   2   7      114.02       83.83     16.53 o 
  -7   3   7       23.51        4.47      9.72 o 
  -6   3   7      136.46       84.22     17.12 o 
  -5   3   7      150.75      122.73     21.20 o 
  -4   3   7       13.56        8.75      9.14 o 
  -3   3   7       97.19       78.58     17.89 o 
  -1   3   7      332.00      316.44     27.62 o 
  -5   4   7       47.00       23.34     12.45 o 
  -4   4   7      285.89      235.73     29.76 o 
   1  -9   8       73.99       84.22     17.70 o 
   2  -9   8       64.93       50.37     14.00 o 
  -2  -8   8        2.71        6.03      8.95 o 
  -1  -8   8      182.40      189.44     26.06 o 
   0  -8   8      331.30      386.66     32.09 o 
   1  -8   8      236.10      205.39     25.67 o 
   2  -8   8       96.30       88.11     17.89 o 
   3  -8   8      249.07      284.35     31.90 o 
  -3  -7   8      337.34      339.98     31.70 o 
  -2  -7   8      252.13      248.57     28.79 o 
  -1  -7   8      251.18      257.90     29.17 o 
   0  -7   8     1123.06     1151.03     53.49 o 
   1  -7   8       71.62       70.02     16.14 o 
   2  -7   8        0.12        6.42      8.75 o 
   3  -7   8      188.56      178.35     25.48 o 
   4  -7   8      193.51      225.42     29.56 o 
  -5  -6   8       41.51       31.90     14.78 o 
  -4  -6   8       86.92       63.99     16.73 o 
  -3  -6   8      625.62      619.27     39.87 o 
  -2  -6   8      203.89      244.68     28.98 o 
  -1  -6   8        2.66       11.67      9.53 o 
   0  -6   8      555.48      456.87     31.90 o 
   1  -6   8      787.97      677.43     40.84 o 
   2  -6   8       20.05       20.23     11.67 o 
   3  -6   8        4.00        7.59      8.95 o 
   4  -6   8      119.79      114.36     21.01 o 
  -5  -5   8      128.56      118.43     15.47 o 
  -4  -5   8       25.55       10.22      7.55 o 
  -3  -5   8      389.62      347.75     47.46 o 
  -2  -5   8      524.62      524.17     35.01 o 
  -1  -5   8        0.25       -1.17      8.75 o 
   0  -5   8       17.47        2.53      7.39 o 
   1  -5   8      344.17      341.53     28.40 o 
   2  -5   8      500.51      557.04     36.76 o 
   3  -5   8      140.14      161.43     24.31 o 
   4  -5   8       65.35       57.57     15.56 o 
  -6  -4   8      254.75      241.05     21.32 o 
  -5  -4   8      100.15       95.14     12.90 o 
  -4  -4   8        2.80        2.96      5.56 o 
  -3  -4   8      150.21      130.64     14.19 o 
  -2  -4   8      268.46      277.34     16.87 o 
  -1  -4   8      450.55      472.03     21.54 o 
   0  -4   8       10.53       11.94      6.12 o 
   1  -4   8      223.35      230.28     27.42 o 
   2  -4   8      886.96      961.98     49.01 o 
   3  -4   8      318.01      322.67     28.98 o 
   4  -4   8       21.77        3.70      9.53 o 
  -7  -3   8       19.67       21.07      8.78 o 
  -6  -3   8      121.78      110.78     13.95 o 
  -5  -3   8      212.14      205.58     18.27 o 
  -4  -3   8       69.49       66.11     10.07 o 
  -3  -3   8       11.56        2.14      4.48 o 
  -2  -3   8      224.64      234.98     16.37 o 
  -1  -3   8      678.98      730.03     31.02 o 
   0  -3   8      573.51      544.20     35.01 o 
   1  -3   8       63.06       57.77     15.37 o 
   2  -3   8     1397.40     1422.35     62.43 o 
   3  -3   8      639.78      634.83     40.07 o 
  -7  -2   8        5.64        4.28      9.34 o 
  -6  -2   8      166.28      172.08     16.78 o 
  -5  -2   8       51.00       52.83     10.02 o 
  -4  -2   8      205.24      191.35     16.44 o 
  -3  -2   8      183.01      184.03     16.06 o 
  -2  -2   8      123.71      144.06     13.83 o 
  -1  -2   8     1158.23     1281.16     35.13 o 
   0  -2   8      650.94      661.29     38.90 o 
   1  -2   8        5.11        8.36      7.59 o 
   2  -2   8      655.13      588.35     37.93 o 
   3  -2   8      657.78      544.00     38.90 o 
  -7  -1   8       31.13       23.73     10.11 o 
  -6  -1   8        0.45       -8.17      8.95 o 
  -5  -1   8      423.70      425.58     21.39 o 
  -4  -1   8      327.90      391.37     20.01 o 
  -3  -1   8      218.33      277.10     16.41 o 
  -2  -1   8       67.54       74.46      9.89 o 
  -1  -1   8      943.18      955.75     46.29 o 
   0  -1   8      871.18      815.71     42.98 o 
   1  -1   8       20.41       31.90     10.89 o 
   2  -1   8      377.64      318.58     28.40 o 
  -7   0   8      270.15      253.43     29.17 o 
  -6   0   8      141.69      171.16     24.12 o 
  -5   0   8      217.22      230.28     26.45 o 
  -4   0   8     1208.41     1252.25     36.85 o 
  -3   0   8      404.51      394.91     19.59 o 
  -2   0   8       27.98       30.00     11.96 o 
  -1   0   8     1067.16     1011.77     47.46 o 
   0   0   8      427.85      385.30     29.95 o 
   1   0   8        9.08       10.70      9.14 o 
  -7   1   8      345.93      377.71     38.12 o 
  -6   1   8      144.50      152.48     22.37 o 
  -5   1   8        0.49       -6.81      6.42 o 
  -4   1   8      882.16      979.67     47.46 o 
  -3   1   8      661.58      673.89     35.88 o 
  -2   1   8       18.78       15.56      8.75 o 
  -1   1   8      160.11      141.40     20.81 o 
   0   1   8      352.32      354.18     29.76 o 
  -6   2   8      371.25      378.49     31.70 o 
  -5   2   8       28.99       23.53     12.84 o 
  -4   2   8      384.43      421.47     32.09 o 
  -3   2   8      261.57      229.31     26.84 o 
  -1  -8   9      274.81      266.85     31.12 o 
   0  -8   9      240.22      237.67     29.56 o 
   1  -8   9       22.37       18.87     10.70 o 
  -3  -7   9       15.26       20.62     12.06 o 
  -2  -7   9       37.47       37.15     15.17 o 
  -1  -7   9      285.06      351.06     30.15 o 
   0  -7   9      254.13      283.77     31.51 o 
   1  -7   9        1.65       -4.67      7.78 o 
   2  -7   9      354.45      297.97     33.26 o 
   3  -7   9      419.58      368.76     34.23 o 
  -4  -6   9      214.88      242.15     31.90 o 
  -3  -6   9      160.83      195.27     27.62 o 
  -2  -6   9       90.50       77.60     17.70 o 
  -1  -6   9      423.79      428.47     34.23 o 
   0  -6   9      466.18      491.88     36.76 o 
   1  -6   9        8.15        2.53      8.56 o 
   2  -6   9      362.79      343.48     31.31 o 
   3  -6   9      259.80      254.01     31.90 o 
  -5  -5   9       80.54       59.62     12.49 o 
  -4  -5   9      355.25      362.06     25.28 o 
  -3  -5   9      226.56      230.75     20.15 o 
  -2  -5   9        0.13       -3.03      5.22 o 
  -1  -5   9      448.92      491.69     36.57 o 
   0  -5   9      515.42      397.94     34.43 o 
   1  -5   9       26.58       24.12     11.48 o 
   2  -5   9        2.09        6.61      9.72 o 
   3  -5   9      281.77      359.82     39.29 o 
  -5  -4   9       18.67        6.60      7.17 o 
  -4  -4   9      403.19      410.36     24.99 o 
  -3  -4   9      434.00      454.75     23.07 o 
  -2  -4   9        5.11        2.83      5.36 o 
  -1  -4   9      354.73      355.23     56.89 o 
   0  -4   9      133.97      184.38     25.67 o 
   1  -4   9      196.87      187.49     27.62 o 
   2  -4   9        1.44        2.33      8.17 o 
  -6  -3   9      141.62      141.15     17.05 o 
  -5  -3   9        1.90        3.70      5.29 o 
  -4  -3   9      331.69      306.78     19.26 o 
  -3  -3   9      454.40      419.89     21.98 o 
  -2  -3   9       54.96       58.46     13.23 o 
  -1  -3   9        5.33       12.06      8.95 o 
   0  -3   9      294.80      304.39     34.23 o 
   1  -3   9      135.87       80.33     18.48 o 
   2  -3   9      194.23      192.36     28.40 o 
  -6  -2   9      459.00      441.70     33.65 o 
  -5  -2   9       64.21       49.26     10.65 o 
  -4  -2   9       99.05       92.17     13.23 o 
  -3  -2   9      191.59      226.66     18.80 o 
  -2  -2   9      279.02      312.06     18.43 o 
  -1  -2   9      107.92      114.56     19.84 o 
   0  -2   9       27.25        5.64      9.53 o 
   1  -2   9      337.00      347.56     30.34 o 
  -6  -1   9        9.22        0.97      7.78 o 
  -5  -1   9       91.29       71.77     16.53 o 
  -4  -1   9       81.49       97.78     12.87 o 
  -3  -1   9      112.05      106.73     13.51 o 
  -2  -1   9      237.22      208.50     27.03 o 
  -1  -1   9      252.61      290.97     32.48 o 
   0  -1   9       59.53       42.59     14.20 o 
  -6   0   9       89.30       72.16     17.50 o 
  -5   0   9      108.39      130.51     21.78 o 
  -4   0   9       50.63       62.43     15.37 o 
  -3   0   9        0.62        6.20      6.31 o 
  -2   0   9      329.82      312.36     32.68 o 
  -1   0   9      407.87      417.39     32.29 o 
  -5   1   9      178.07      165.71     24.51 o 
  -4   1   9      307.17      371.49     29.95 o 
  -2  -6  10      194.34      120.78     24.12 o 
  -1  -6  10      192.95      201.69     30.92 o 
   0  -6  10        2.90       -2.33     10.89 o 
   1  -6  10      213.39      186.13     28.40 o 
  -4  -5  10       70.30       77.50     13.71 o 
  -3  -5  10        9.84       17.70     11.48 o 
  -2  -5  10      358.83      447.66     24.72 o 
  -1  -5  10      480.96      539.73     41.43 o 
   0  -5  10       44.29       29.76     15.75 o 
   1  -5  10      278.97      294.66     36.76 o 
  -4  -4  10      197.25      189.69     19.43 o 
  -3  -4  10        4.20       -6.84     13.81 o 
  -2  -4  10      107.53      106.14     14.34 o 
  -1  -4  10      533.12      625.30     44.73 o 
   0  -4  10      117.38       97.44     21.78 o 
  -5  -3  10       80.18      103.10     16.43 o 
  -4  -3  10      282.36      315.36     22.05 o 
  -3  -3  10       35.50       42.36      9.24 o 
  -2  -3  10      167.35      197.80     29.37 o 
  -1  -3  10      255.50      299.13     35.20 o 
   0  -3  10       87.24       49.99     19.84 o 
  -4  -2  10      291.66      307.36     78.38 o 
  -3  -2  10       52.22       37.39      9.76 o 
  -2  -2  10       36.91       69.05     18.28 o 
  -1  -2  10      183.74      148.98     24.70 o 
  -3  -1  10      187.88      221.53     30.15 o 
                                                 
